# Supplementary material for: Software platform virtualization in chemistry research and university teaching
Source: J Cheminform. 2009 Nov 16;1:18. doi: 10.1186/1758-2946-1-18 (PMC2820496; doi:10.1186/1758-2946-1-18)
Supplement: Supplementary file 1 — Additional file 1: Popularity of cheminformatics vs. bioinformatics - complete statistics. Listing of 325 US universities with chemistry program; Domain specific search and statistics(using the Google API web search) of the occurrences of the words: Cheminformatics, ChemoInformatics, BioInformatics, Chemometrics, Computational chemistry, Chemical Informatics; Format: Microsoft EXCEL 2003; Curator: Tobias Kind; FiehnLab August 2009; http://fiehnlab.ucdavis.edu/staff/kind/ (XLS 370 KB) [file 13321_2009_18_MOESM1_ESM.XLS]

## Sheet: Chemistry US
															gray (hand curated)		gray (hand curated)
															2009-08-01	2009-08-01	2009-08-01	2009-08-01	2009-08-01	2009-08-01	2009-08-01	2009-08-01	2009-08-01	2009-08-01	2009-08-01	2009-08-01	2009-08-01	2009-08-01
															Sum	5905	Sum	4582	Sum	647082	10487	Use cos (desc)	Sum	20113	Sum	41257	Sum	4441
				LIST of chemistry departments, US											Count > 0	189	Count > 0	153	Count > 0	315	209	for graph	Count > 0	260	Count > 0	305	Count > 0	128
		count	325												Cheminformatics	2009-08-01	ChemoInformatics		BioInformatics
		title	NUM	LINK	Name	EDU	GOV	ORG	Domain only	Unique	Domain full	Domain full2	String example	EMPTY	Q1	Count-Q1	Q2	Count-Q2	Q3	count Q3	Sum ChemInformatics	sort4graph	Chemometrics	count Q4	Computational chemistry	Q5	Chemical Informatics	Q6
			228	http://www.uci.edu/	University of California Irvine	TRUE	FALSE	FALSE	uci.edu	TRUE	www.uci.edu	http://www.uci.edu/	cheminformatics site:uci.edu		cheminformatics site:uci.edu	27	chemoinformatics site:uci.edu	831	bioinformatics site:uci.edu	3060	858	854.623	chemometrics site:uci.edu	58	"computational chemistry" site:uci.edu	238	"chemical informatics" site:uci.edu	51
			274	http://www.upenn.edu/	University of Pennsylvania	TRUE	FALSE	FALSE	upenn.edu	TRUE	www.upenn.edu	http://www.upenn.edu/	cheminformatics site:upenn.edu		cheminformatics site:upenn.edu	33	chemoinformatics site:upenn.edu	646	bioinformatics site:upenn.edu	4960	679	569.885	chemometrics site:upenn.edu	177	"computational chemistry" site:upenn.edu	646	"chemical informatics" site:upenn.edu	2
			140	http://www.nih.gov/	National Institute of Health	FALSE	TRUE	FALSE	nih.gov	TRUE	www.nih.gov	http://www.nih.gov/	cheminformatics site:nih.gov		cheminformatics site:nih.gov	764	chemoinformatics site:nih.gov	331	bioinformatics site:nih.gov	90300	1095	394.374	chemometrics site:nih.gov	1640	"computational chemistry" site:nih.gov	2370	"chemical informatics" site:nih.gov	92
			200	http://www.stanford.edu/	Stanford University	TRUE	FALSE	FALSE	stanford.edu	TRUE	www.stanford.edu	http://www.stanford.edu/	cheminformatics site:stanford.edu		cheminformatics site:stanford.edu	64	chemoinformatics site:stanford.edu	204	bioinformatics site:stanford.edu	11300	268	255.325	chemometrics site:stanford.edu	140	"computational chemistry" site:stanford.edu	425	"chemical informatics" site:stanford.edu	4
			224	http://www.ucdavis.edu/	University of California Davis	TRUE	FALSE	FALSE	ucdavis.edu	TRUE	www.ucdavis.edu	http://www.ucdavis.edu/	cheminformatics site:ucdavis.edu		cheminformatics site:ucdavis.edu	208	chemoinformatics site:ucdavis.edu	108	bioinformatics site:ucdavis.edu	5450	316	249.006	chemometrics site:ucdavis.edu	164	"computational chemistry" site:ucdavis.edu	179	"chemical informatics" site:ucdavis.edu	7
			175	http://www.psu.edu/	Pennsylvania State University	TRUE	FALSE	FALSE	psu.edu	TRUE	www.psu.edu	http://www.psu.edu/	cheminformatics site:psu.edu		cheminformatics site:psu.edu	94	chemoinformatics site:psu.edu	146	bioinformatics site:psu.edu	15400	240	239.088	chemometrics site:psu.edu	224	"computational chemistry" site:psu.edu	686	"chemical informatics" site:psu.edu	61
			181	http://www.rpi.edu/	Rensselaer Polytechnic	TRUE	FALSE	FALSE	rpi.edu	TRUE	www.rpi.edu	http://www.rpi.edu/	cheminformatics site:rpi.edu		cheminformatics site:rpi.edu	254	chemoinformatics site:rpi.edu	8	bioinformatics site:rpi.edu	1810	262	236.75	chemometrics site:rpi.edu	82	"computational chemistry" site:rpi.edu	142	"chemical informatics" site:rpi.edu	2
			254	http://www.umich.edu/	University of Michigan	TRUE	FALSE	FALSE	umich.edu	TRUE	www.umich.edu	http://www.umich.edu/	cheminformatics site:umich.edu		cheminformatics site:umich.edu	78	chemoinformatics site:umich.edu	127	bioinformatics site:umich.edu	5580	205	176.725	chemometrics site:umich.edu	93	"computational chemistry" site:umich.edu	443	"chemical informatics" site:umich.edu	70
			65	http://www.ecu.edu/	East Carolina University	TRUE	FALSE	FALSE	ecu.edu	TRUE	www.ecu.edu	http://www.ecu.edu/	cheminformatics site:ecu.edu		cheminformatics site:ecu.edu	81	chemoinformatics site:ecu.edu	76	bioinformatics site:ecu.edu	239	157	152.539	chemometrics site:ecu.edu	292	"computational chemistry" site:ecu.edu	151	"chemical informatics" site:ecu.edu	1
			313	http://www.wisc.edu/	University of Wisconsin-Madison	TRUE	FALSE	FALSE	wisc.edu	TRUE	www.wisc.edu	http://www.wisc.edu/	cheminformatics site:wisc.edu		cheminformatics site:wisc.edu	50	chemoinformatics site:wisc.edu	112	bioinformatics site:wisc.edu	4360	162	139.725	chemometrics site:wisc.edu	317	"computational chemistry" site:wisc.edu	870	"chemical informatics" site:wisc.edu	9
			260	http://www.unc.edu/	University of North Carolina at Chapel Hill,	TRUE	FALSE	FALSE	unc.edu	TRUE	www.unc.edu	http://www.unc.edu/	cheminformatics site:unc.edu		cheminformatics site:unc.edu	147	chemoinformatics site:unc.edu	98	bioinformatics site:unc.edu	5260	245	137.71	chemometrics site:unc.edu	323	"computational chemistry" site:unc.edu	254	"chemical informatics" site:unc.edu	8
			232	http://www.ucr.edu/	University of California Riverside	TRUE	FALSE	FALSE	ucr.edu	TRUE	www.ucr.edu	http://www.ucr.edu/	cheminformatics site:ucr.edu		cheminformatics site:ucr.edu	134	chemoinformatics site:ucr.edu	22	bioinformatics site:ucr.edu	1680	156	113.923	chemometrics site:ucr.edu	68	"computational chemistry" site:ucr.edu	178	"chemical informatics" site:ucr.edu	3
			272	http://www.unt.edu/	University of North Texas	TRUE	FALSE	FALSE	unt.edu	TRUE	www.unt.edu	http://www.unt.edu/	cheminformatics site:unt.edu		cheminformatics site:unt.edu	79	chemoinformatics site:unt.edu	55	bioinformatics site:unt.edu	612	134	109.789	chemometrics site:unt.edu	44	"computational chemistry" site:unt.edu	319	"chemical informatics" site:unt.edu	37
			60	http://www.drexel.edu/	Drexel University	TRUE	FALSE	FALSE	drexel.edu	TRUE	www.drexel.edu	http://www.drexel.edu/	cheminformatics site:drexel.edu		cheminformatics site:drexel.edu	187	chemoinformatics site:drexel.edu	75	bioinformatics site:drexel.edu	2150	262	106.874	chemometrics site:drexel.edu	58	"computational chemistry" site:drexel.edu	97	"chemical informatics" site:drexel.edu	7
			98	http://www.jhu.edu/	Johns Hopkins University	TRUE	FALSE	FALSE	jhu.edu	TRUE	www.jhu.edu	http://www.jhu.edu/	cheminformatics site:jhu.edu		cheminformatics site:jhu.edu	8	chemoinformatics site:jhu.edu	123	bioinformatics site:jhu.edu	2470	131	99.5011	chemometrics site:jhu.edu	43	"computational chemistry" site:jhu.edu	80	"chemical informatics" site:jhu.edu	2
			246	http://www.uiuc.edu/	University of Illinois at Urbana-Champaign	TRUE	FALSE	FALSE	uiuc.edu	TRUE	www.uiuc.edu	http://www.uiuc.edu/	cheminformatics site:uiuc.edu		cheminformatics site:uiuc.edu	50	chemoinformatics site:uiuc.edu	38	bioinformatics site:uiuc.edu	6120	88	86.6172	chemometrics site:uiuc.edu	111	"computational chemistry" site:uiuc.edu	659	"chemical informatics" site:uiuc.edu	32
			321	http://www.wustl.edu/	Washington University in St. Louis	TRUE	FALSE	FALSE	wustl.edu	TRUE	www.wustl.edu	http://www.wustl.edu/	cheminformatics site:wustl.edu		cheminformatics site:wustl.edu	63	chemoinformatics site:wustl.edu	24	bioinformatics site:wustl.edu	3500	87	83.9452	chemometrics site:wustl.edu	183	"computational chemistry" site:wustl.edu	195	"chemical informatics" site:wustl.edu	2
			88	http://www.harvard.edu/	Harvard University	TRUE	FALSE	FALSE	harvard.edu	TRUE	www.harvard.edu	http://www.harvard.edu/	cheminformatics site:harvard.edu		cheminformatics site:harvard.edu	186	chemoinformatics site:harvard.edu	21	bioinformatics site:harvard.edu	37500	207	76.6441	chemometrics site:harvard.edu	371	"computational chemistry" site:harvard.edu	1510	"chemical informatics" site:harvard.edu	6
			269	http://www.unm.edu/	University of New Mexico	TRUE	FALSE	FALSE	unm.edu	TRUE	www.unm.edu	http://www.unm.edu/	cheminformatics site:unm.edu		cheminformatics site:unm.edu	112	chemoinformatics site:unm.edu	34	bioinformatics site:unm.edu	1620	146	71.1448	chemometrics site:unm.edu	81	"computational chemistry" site:unm.edu	113	"chemical informatics" site:unm.edu	7
			11	http://www.berkeley.edu/	University of California Berkeley,	TRUE	FALSE	FALSE	berkeley.edu	TRUE	www.berkeley.edu	http://www.berkeley.edu/	cheminformatics site:berkeley.edu		cheminformatics site:berkeley.edu	93	chemoinformatics site:berkeley.edu	9	bioinformatics site:berkeley.edu	3620	102	64.5748	chemometrics site:berkeley.edu	236	"computational chemistry" site:berkeley.edu	302	"chemical informatics" site:berkeley.edu	4
			278	http://www.usc.edu/	University of Southern California,	TRUE	FALSE	FALSE	usc.edu	TRUE	www.usc.edu	http://www.usc.edu/	cheminformatics site:usc.edu		cheminformatics site:usc.edu	7	chemoinformatics site:usc.edu	58	bioinformatics site:usc.edu	2080	65	62.7197	chemometrics site:usc.edu	162	"computational chemistry" site:usc.edu	190	"chemical informatics" site:usc.edu	2
			229	http://www.ucla.edu/	University of California Los Angeles	TRUE	FALSE	FALSE	ucla.edu	TRUE	www.ucla.edu	http://www.ucla.edu/	cheminformatics site:ucla.edu		cheminformatics site:ucla.edu	179	chemoinformatics site:ucla.edu	8	bioinformatics site:ucla.edu	32900	187	60.4306	chemometrics site:ucla.edu	103	"computational chemistry" site:ucla.edu	133	"chemical informatics" site:ucla.edu	9
			168	http://www.pitt.edu/	University of Pittsburgh	TRUE	FALSE	FALSE	pitt.edu	TRUE	www.pitt.edu	http://www.pitt.edu/	cheminformatics site:pitt.edu		cheminformatics site:pitt.edu	34	chemoinformatics site:pitt.edu	25	bioinformatics site:pitt.edu	5130	59	57.5676	chemometrics site:pitt.edu	52	"computational chemistry" site:pitt.edu	343	"chemical informatics" site:pitt.edu	3
			43	http://www.columbia.edu/	Columbia University	TRUE	FALSE	FALSE	columbia.edu	TRUE	www.columbia.edu	http://www.columbia.edu/	cheminformatics site:columbia.edu		cheminformatics site:columbia.edu	10	chemoinformatics site:columbia.edu	49	bioinformatics site:columbia.edu	3270	59	54.3895	chemometrics site:columbia.edu	164	"computational chemistry" site:columbia.edu	119	"chemical informatics" site:columbia.edu	6
			147	http://www.nodak.edu/	North Dakota State University	TRUE	FALSE	FALSE	nodak.edu	TRUE	www.nodak.edu	http://www.nodak.edu/	cheminformatics site:nodak.edu		cheminformatics site:nodak.edu	43	chemoinformatics site:nodak.edu	21	bioinformatics site:nodak.edu	345	64	53.7016	chemometrics site:nodak.edu	81	"computational chemistry" site:nodak.edu	121	"chemical informatics" site:nodak.edu	2
			46	http://www.cornell.edu/	Cornell University	TRUE	FALSE	FALSE	cornell.edu	TRUE	www.cornell.edu	http://www.cornell.edu/	cheminformatics site:cornell.edu		cheminformatics site:cornell.edu	6	chemoinformatics site:cornell.edu	49	bioinformatics site:cornell.edu	6440	55	53.081	chemometrics site:cornell.edu	296	"computational chemistry" site:cornell.edu	640	"chemical informatics" site:cornell.edu	8
			21	http://www.bu.edu/	Boston University	TRUE	FALSE	FALSE	bu.edu	TRUE	www.bu.edu	http://www.bu.edu/	cheminformatics site:bu.edu		cheminformatics site:bu.edu	79	chemoinformatics site:bu.edu	29	bioinformatics site:bu.edu	5170	108	52.6561	chemometrics site:bu.edu	1080	"computational chemistry" site:bu.edu	259	"chemical informatics" site:bu.edu	8
			253	http://www.umd.edu/	University of Maryland College Park	TRUE	FALSE	FALSE	umd.edu	TRUE	www.umd.edu	http://www.umd.edu/	cheminformatics site:umd.edu		cheminformatics site:umd.edu	81	chemoinformatics site:umd.edu	74	bioinformatics site:umd.edu	16800	155	50.7081	chemometrics site:umd.edu	143	"computational chemistry" site:umd.edu	342	"chemical informatics" site:umd.edu	19
			81	http://www.gmu.edu/	George Mason University, Virginia	TRUE	FALSE	FALSE	gmu.edu	TRUE	www.gmu.edu	http://www.gmu.edu/	cheminformatics site:gmu.edu		cheminformatics site:gmu.edu	57	chemoinformatics site:gmu.edu	116	bioinformatics site:gmu.edu	5330	173	49.1486	chemometrics site:gmu.edu	44	"computational chemistry" site:gmu.edu	96	"chemical informatics" site:gmu.edu	1
			91	http://www.iastate.edu/	Iowa State University,	TRUE	FALSE	FALSE	iastate.edu	TRUE	www.iastate.edu	http://www.iastate.edu/	cheminformatics site:iastate.edu		cheminformatics site:iastate.edu	58	chemoinformatics site:iastate.edu	36	bioinformatics site:iastate.edu	5880	94	45.8352	chemometrics site:iastate.edu	94	"computational chemistry" site:iastate.edu	171	"chemical informatics" site:iastate.edu	28
			256	http://www.umn.edu/	University of Minnesota	TRUE	FALSE	FALSE	umn.edu	TRUE	www.umn.edu	http://www.umn.edu/	cheminformatics site:umn.edu		cheminformatics site:umn.edu	334	chemoinformatics site:umn.edu	83	bioinformatics site:umn.edu	8600	417	45.7316	chemometrics site:umn.edu	118	"computational chemistry" site:umn.edu	1200	"chemical informatics" site:umn.edu	120
			124	http://www.mit.edu/	M.I.T.	TRUE	FALSE	FALSE	mit.edu	TRUE	www.mit.edu	http://www.mit.edu/	cheminformatics site:mit.edu		cheminformatics site:mit.edu	92	chemoinformatics site:mit.edu	67	bioinformatics site:mit.edu	6740	159	45.015	chemometrics site:mit.edu	107	"computational chemistry" site:mit.edu	473	"chemical informatics" site:mit.edu	7
			236	http://www.ucsf.edu/	University of California San Francisco,	TRUE	FALSE	FALSE	ucsf.edu	TRUE	www.ucsf.edu	http://www.ucsf.edu/	cheminformatics site:ucsf.edu		cheminformatics site:ucsf.edu	30	chemoinformatics site:ucsf.edu	15	bioinformatics site:ucsf.edu	2020	45	44.9563	chemometrics site:ucsf.edu	138	"computational chemistry" site:ucsf.edu	141	"chemical informatics" site:ucsf.edu	81
			270	http://www.uno.edu/	University of New Orleans	TRUE	FALSE	FALSE	uno.edu	TRUE	www.uno.edu	http://www.uno.edu/	cheminformatics site:uno.edu		cheminformatics site:uno.edu	51	chemoinformatics site:uno.edu	0	bioinformatics site:uno.edu	122	51	44.2051	chemometrics site:uno.edu	1	"computational chemistry" site:uno.edu	6	"chemical informatics" site:uno.edu	1
			97	http://www.iupui.edu/	Indiana University-Purdue University Indianapolis	TRUE	FALSE	FALSE	iupui.edu	TRUE	www.iupui.edu	http://www.iupui.edu/	cheminformatics site:iupui.edu		cheminformatics site:iupui.edu	203	chemoinformatics site:iupui.edu	18	bioinformatics site:iupui.edu	1990	221	43.6776	chemometrics site:iupui.edu	32	"computational chemistry" site:iupui.edu	166	"chemical informatics" site:iupui.edu	203
			235	http://www.ucsd.edu/	University of California San Diego	TRUE	FALSE	FALSE	ucsd.edu	TRUE	www.ucsd.edu	http://www.ucsd.edu/	cheminformatics site:ucsd.edu		cheminformatics site:ucsd.edu	27	chemoinformatics site:ucsd.edu	27	bioinformatics site:ucsd.edu	5230	54	39.4461	chemometrics site:ucsd.edu	22	"computational chemistry" site:ucsd.edu	248	"chemical informatics" site:ucsd.edu	3
			182	http://www.rutgers.edu/	Rutgers University, Camden	TRUE	FALSE	FALSE	rutgers.edu	TRUE	www.rutgers.edu	http://www.rutgers.edu/	cheminformatics site:rutgers.edu		cheminformatics site:rutgers.edu	48	chemoinformatics site:rutgers.edu	17	bioinformatics site:rutgers.edu	6210	65	38.9282	chemometrics site:rutgers.edu	49	"computational chemistry" site:rutgers.edu	238	"chemical informatics" site:rutgers.edu	9
			34	http://www.clarkson.edu/	Clarkson University	TRUE	FALSE	FALSE	clarkson.edu	TRUE	www.clarkson.edu	http://www.clarkson.edu/	cheminformatics site:clarkson.edu		cheminformatics site:clarkson.edu	107	chemoinformatics site:clarkson.edu	2	bioinformatics site:clarkson.edu	514	109	37.335	chemometrics site:clarkson.edu	364	"computational chemistry" site:clarkson.edu	336	"chemical informatics" site:clarkson.edu	4
			234	http://www.ucsc.edu/	University of California, Santa Cruz	TRUE	FALSE	FALSE	ucsc.edu	TRUE	www.ucsc.edu	http://www.ucsc.edu/	cheminformatics site:ucsc.edu		cheminformatics site:ucsc.edu	32	chemoinformatics site:ucsc.edu	2	bioinformatics site:ucsc.edu	36100	34	33.9712	chemometrics site:ucsc.edu	9	"computational chemistry" site:ucsc.edu	108	"chemical informatics" site:ucsc.edu	2
			188	http://www.sdsu.edu/	San Diego State University	TRUE	FALSE	FALSE	sdsu.edu	TRUE	www.sdsu.edu	http://www.sdsu.edu/	cheminformatics site:sdsu.edu		cheminformatics site:sdsu.edu	50	chemoinformatics site:sdsu.edu	3	bioinformatics site:sdsu.edu	447	53	33.2003	chemometrics site:sdsu.edu	9	"computational chemistry" site:sdsu.edu	87	"chemical informatics" site:sdsu.edu	2
			172	http://www.poly.edu/	Polytechnic University	TRUE	FALSE	FALSE	poly.edu	TRUE	www.poly.edu	http://www.poly.edu/	cheminformatics site:poly.edu		cheminformatics site:poly.edu	0	chemoinformatics site:poly.edu	58	bioinformatics site:poly.edu	266	58	29.5918	chemometrics site:poly.edu	1	"computational chemistry" site:poly.edu	18	"chemical informatics" site:poly.edu	0
			304	http://www.vt.edu/	Virginia Tech	TRUE	FALSE	FALSE	vt.edu	TRUE	www.vt.edu	http://www.vt.edu/	cheminformatics site:vt.edu		cheminformatics site:vt.edu	49	chemoinformatics site:vt.edu	9	bioinformatics site:vt.edu	64100	58	28.5313	chemometrics site:vt.edu	34	"computational chemistry" site:vt.edu	220	"chemical informatics" site:vt.edu	5
			112	http://www.lsu.edu/	Louisiana State University	TRUE	FALSE	FALSE	lsu.edu	TRUE	www.lsu.edu	http://www.lsu.edu/	cheminformatics site:lsu.edu		cheminformatics site:lsu.edu	35	chemoinformatics site:lsu.edu	1	bioinformatics site:lsu.edu	940	36	28.3557	chemometrics site:lsu.edu	42	"computational chemistry" site:lsu.edu	169	"chemical informatics" site:lsu.edu	1
			132	http://www.mtu.edu/	Michigan Technological University	TRUE	FALSE	FALSE	mtu.edu	TRUE	www.mtu.edu	http://www.mtu.edu/	cheminformatics site:mtu.edu		cheminformatics site:mtu.edu	107	chemoinformatics site:mtu.edu	1	bioinformatics site:mtu.edu	416	108	27.8718	chemometrics site:mtu.edu	214	"computational chemistry" site:mtu.edu	121	"chemical informatics" site:mtu.edu	3
			305	http://www.washington.edu/	University of Washington	TRUE	FALSE	FALSE	washington.edu	TRUE	www.washington.edu	http://www.washington.edu/	cheminformatics site:washington.edu		cheminformatics site:washington.edu	28	chemoinformatics site:washington.edu	2	bioinformatics site:washington.edu	3430	30	24.4307	chemometrics site:washington.edu	206	"computational chemistry" site:washington.edu	137	"chemical informatics" site:washington.edu	4
			149	http://www.nsf.gov/	National Science Foundation (US)	FALSE	TRUE	FALSE	nsf.gov	TRUE	www.nsf.gov	http://www.nsf.gov/	cheminformatics site:nsf.gov		cheminformatics site:nsf.gov	42	chemoinformatics site:nsf.gov	4	bioinformatics site:nsf.gov	5990	46	24.1849	chemometrics site:nsf.gov	149	"computational chemistry" site:nsf.gov	1420	"chemical informatics" site:nsf.gov	4
			287	http://www.utah.edu/	University of Utah	TRUE	FALSE	FALSE	utah.edu	TRUE	www.utah.edu	http://www.utah.edu/	cheminformatics site:utah.edu		cheminformatics site:utah.edu	19	chemoinformatics site:utah.edu	7	bioinformatics site:utah.edu	1700	26	23.964	chemometrics site:utah.edu	74	"computational chemistry" site:utah.edu	323	"chemical informatics" site:utah.edu	6
			227	http://www.uchicago.edu/	University of Chicago	TRUE	FALSE	FALSE	uchicago.edu	TRUE	www.uchicago.edu	http://www.uchicago.edu/	cheminformatics site:uchicago.edu		cheminformatics site:uchicago.edu	18	chemoinformatics site:uchicago.edu	4	bioinformatics site:uchicago.edu	2450	22	19.8832	chemometrics site:uchicago.edu	10	"computational chemistry" site:uchicago.edu	173	"chemical informatics" site:uchicago.edu	0
			201	http://www.stevens.edu/	Stevens Institute of Technology	TRUE	FALSE	FALSE	stevens.edu	TRUE	www.stevens.edu	http://www.stevens.edu/	cheminformatics site:stevens.edu		cheminformatics site:stevens.edu	0	chemoinformatics site:stevens.edu	28	bioinformatics site:stevens.edu	205	28	19.5784	chemometrics site:stevens.edu	23	"computational chemistry" site:stevens.edu	76	"chemical informatics" site:stevens.edu	0
			83	http://www.gsu.edu/	Georgia State University	TRUE	FALSE	FALSE	gsu.edu	TRUE	www.gsu.edu	http://www.gsu.edu/	cheminformatics site:gsu.edu		cheminformatics site:gsu.edu	10	chemoinformatics site:gsu.edu	8	bioinformatics site:gsu.edu	911	18	17.9656	chemometrics site:gsu.edu	4	"computational chemistry" site:gsu.edu	106	"chemical informatics" site:gsu.edu	6
			6	http://www.arizona.edu/	University of Arizona	TRUE	FALSE	FALSE	arizona.edu	TRUE	www.arizona.edu	http://www.arizona.edu/	cheminformatics site:arizona.edu		cheminformatics site:arizona.edu	9	chemoinformatics site:arizona.edu	10	bioinformatics site:arizona.edu	2300	19	17.8207	chemometrics site:arizona.edu	110	"computational chemistry" site:arizona.edu	212	"chemical informatics" site:arizona.edu	0
			80	http://www.georgetown.edu/	Georgetown University	TRUE	FALSE	FALSE	georgetown.edu	TRUE	www.georgetown.edu	http://www.georgetown.edu/	cheminformatics site:georgetown.edu		cheminformatics site:georgetown.edu	45	chemoinformatics site:georgetown.edu	3	bioinformatics site:georgetown.edu	1550	48	17.6246	chemometrics site:georgetown.edu	58	"computational chemistry" site:georgetown.edu	119	"chemical informatics" site:georgetown.edu	1
			38	http://www.cmu.edu/	Carnegie Mellon University	TRUE	FALSE	FALSE	cmu.edu	TRUE	www.cmu.edu	http://www.cmu.edu/	cheminformatics site:cmu.edu		cheminformatics site:cmu.edu	16	chemoinformatics site:cmu.edu	10	bioinformatics site:cmu.edu	2090	26	17.3369	chemometrics site:cmu.edu	329	"computational chemistry" site:cmu.edu	291	"chemical informatics" site:cmu.edu	19
			138	http://www.ncsu.edu/	North Carolina State University	TRUE	FALSE	FALSE	ncsu.edu	TRUE	www.ncsu.edu	http://www.ncsu.edu/	cheminformatics site:ncsu.edu		cheminformatics site:ncsu.edu	110	chemoinformatics site:ncsu.edu	133	bioinformatics site:ncsu.edu	6910	243	16.2587	chemometrics site:ncsu.edu	137	"computational chemistry" site:ncsu.edu	220	"chemical informatics" site:ncsu.edu	1
			324	http://www.yale.edu/	Yale University and	TRUE	FALSE	FALSE	yale.edu	TRUE	www.yale.edu	http://www.yale.edu/	cheminformatics site:yale.edu		cheminformatics site:yale.edu	19	chemoinformatics site:yale.edu	4	bioinformatics site:yale.edu	3400	23	16.0778	chemometrics site:yale.edu	51	"computational chemistry" site:yale.edu	194	"chemical informatics" site:yale.edu	3
			207	http://www.temple.edu/	Temple University	TRUE	FALSE	FALSE	temple.edu	TRUE	www.temple.edu	http://www.temple.edu/	cheminformatics site:temple.edu		cheminformatics site:temple.edu	28	chemoinformatics site:temple.edu	0	bioinformatics site:temple.edu	645	28	15.7473	chemometrics site:temple.edu	4	"computational chemistry" site:temple.edu	84	"chemical informatics" site:temple.edu	3
			306	http://www.wayne.edu/	Wayne State University	TRUE	FALSE	FALSE	wayne.edu	TRUE	www.wayne.edu	http://www.wayne.edu/	cheminformatics site:wayne.edu		cheminformatics site:wayne.edu	9	chemoinformatics site:wayne.edu	6	bioinformatics site:wayne.edu	1090	15	14.8682	chemometrics site:wayne.edu	397	"computational chemistry" site:wayne.edu	138	"chemical informatics" site:wayne.edu	1
			322	http://www.wvu.edu/	West Virginia University	TRUE	FALSE	FALSE	wvu.edu	TRUE	www.wvu.edu	http://www.wvu.edu/	cheminformatics site:wvu.edu		cheminformatics site:wvu.edu	6	chemoinformatics site:wvu.edu	9	bioinformatics site:wvu.edu	314	15	14.8102	chemometrics site:wvu.edu	22	"computational chemistry" site:wvu.edu	238	"chemical informatics" site:wvu.edu	2
			174	http://www.princeton.edu/	Princeton University	TRUE	FALSE	FALSE	princeton.edu	TRUE	www.princeton.edu	http://www.princeton.edu/	cheminformatics site:princeton.edu		cheminformatics site:princeton.edu	10	chemoinformatics site:princeton.edu	5	bioinformatics site:princeton.edu	2400	15	14.7662	chemometrics site:princeton.edu	4380	"computational chemistry" site:princeton.edu	222	"chemical informatics" site:princeton.edu	2
			241	http://www.uga.edu/	University of Georgia	TRUE	FALSE	FALSE	uga.edu	TRUE	www.uga.edu	http://www.uga.edu/	cheminformatics site:uga.edu		cheminformatics site:uga.edu	8	chemoinformatics site:uga.edu	7	bioinformatics site:uga.edu	5960	15	13.8233	chemometrics site:uga.edu	260	"computational chemistry" site:uga.edu	1270	"chemical informatics" site:uga.edu	2
			79	http://www.gatech.edu/	Georgia Institute of Technology	TRUE	FALSE	FALSE	gatech.edu	TRUE	www.gatech.edu	http://www.gatech.edu/	cheminformatics site:gatech.edu		cheminformatics site:gatech.edu	4	chemoinformatics site:gatech.edu	9	bioinformatics site:gatech.edu	4700	13	12.796	chemometrics site:gatech.edu	112	"computational chemistry" site:gatech.edu	274	"chemical informatics" site:gatech.edu	2
			186	http://www.scripps.edu/	Scripps Research Institute, Graduate	TRUE	FALSE	FALSE	scripps.edu	TRUE	www.scripps.edu	http://www.scripps.edu/	cheminformatics site:scripps.edu		cheminformatics site:scripps.edu	20	chemoinformatics site:scripps.edu	5	bioinformatics site:scripps.edu	2640	25	12.1744	chemometrics site:scripps.edu	1	"computational chemistry" site:scripps.edu	154	"chemical informatics" site:scripps.edu	6
			100	http://www.kent.edu/	Kent State University	TRUE	FALSE	FALSE	kent.edu	TRUE	www.kent.edu	http://www.kent.edu/	cheminformatics site:kent.edu		cheminformatics site:kent.edu	7	chemoinformatics site:kent.edu	8	bioinformatics site:kent.edu	519	15	12.0564	chemometrics site:kent.edu	93	"computational chemistry" site:kent.edu	165	"chemical informatics" site:kent.edu	7
			94	http://www.indiana.edu/	Indiana University	TRUE	FALSE	FALSE	indiana.edu	TRUE	www.indiana.edu	http://www.indiana.edu/	cheminformatics site:indiana.edu		cheminformatics site:indiana.edu	323	chemoinformatics site:indiana.edu	192	bioinformatics site:indiana.edu	9640	515	11.8143	chemometrics site:indiana.edu	83	"computational chemistry" site:indiana.edu	568	"chemical informatics" site:indiana.edu	3240
			299	http://www.vanderbilt.edu/	Vanderbilt University, TN	TRUE	FALSE	FALSE	vanderbilt.edu	TRUE	www.vanderbilt.edu	http://www.vanderbilt.edu/	cheminformatics site:vanderbilt.edu		cheminformatics site:vanderbilt.edu	10	chemoinformatics site:vanderbilt.edu	2	bioinformatics site:vanderbilt.edu	1360	12	11.4294	chemometrics site:vanderbilt.edu	76	"computational chemistry" site:vanderbilt.edu	407	"chemical informatics" site:vanderbilt.edu	3
			176	http://www.purdue.edu/	Purdue University	TRUE	FALSE	FALSE	purdue.edu	TRUE	www.purdue.edu	http://www.purdue.edu/	cheminformatics site:purdue.edu		cheminformatics site:purdue.edu	62	chemoinformatics site:purdue.edu	10	bioinformatics site:purdue.edu	2870	72	11.1233	chemometrics site:purdue.edu	113	"computational chemistry" site:purdue.edu	349	"chemical informatics" site:purdue.edu	16
			290	http://www.utexas.edu/	The University of Texas Austin	TRUE	FALSE	FALSE	utexas.edu	TRUE	www.utexas.edu	http://www.utexas.edu/	cheminformatics site:utexas.edu		cheminformatics site:utexas.edu	10	chemoinformatics site:utexas.edu	1	bioinformatics site:utexas.edu	2130	11	11	chemometrics site:utexas.edu	184	"computational chemistry" site:utexas.edu	212	"chemical informatics" site:utexas.edu	2
			123	http://www.missouri.edu/	University of Missouri-Columbia	TRUE	FALSE	FALSE	missouri.edu	TRUE	www.missouri.edu	http://www.missouri.edu/	cheminformatics site:missouri.edu		cheminformatics site:missouri.edu	7	chemoinformatics site:missouri.edu	5	bioinformatics site:missouri.edu	1210	12	10.6059	chemometrics site:missouri.edu	35	"computational chemistry" site:missouri.edu	206	"chemical informatics" site:missouri.edu	5
			141	http://www.nist.gov/	National Institute of Standards and Technology (NIST)	FALSE	TRUE	FALSE	nist.gov	TRUE	www.nist.gov	http://www.nist.gov/	cheminformatics site:nist.gov		cheminformatics site:nist.gov	13	chemoinformatics site:nist.gov	0	bioinformatics site:nist.gov	541	13	10.38	chemometrics site:nist.gov	102	"computational chemistry" site:nist.gov	985	"chemical informatics" site:nist.gov	17
			128	http://www.msu.edu/	Michigan State University	TRUE	FALSE	FALSE	msu.edu	TRUE	www.msu.edu	http://www.msu.edu/	cheminformatics site:msu.edu		cheminformatics site:msu.edu	5	chemoinformatics site:msu.edu	6	bioinformatics site:msu.edu	6070	11	9.9382	chemometrics site:msu.edu	24	"computational chemistry" site:msu.edu	319	"chemical informatics" site:msu.edu	2
			7	http://www.asu.edu/	Arizona State University	TRUE	FALSE	FALSE	asu.edu	TRUE	www.asu.edu	http://www.asu.edu/	cheminformatics site:asu.edu		cheminformatics site:asu.edu	5	chemoinformatics site:asu.edu	5	bioinformatics site:asu.edu	2190	10	9.52358	chemometrics site:asu.edu	53	"computational chemistry" site:asu.edu	94	"chemical informatics" site:asu.edu	2
			121	http://www.miami.edu/	University of Miami	TRUE	FALSE	FALSE	miami.edu	TRUE	www.miami.edu	http://www.miami.edu/	cheminformatics site:miami.edu		cheminformatics site:miami.edu	4	chemoinformatics site:miami.edu	7	bioinformatics site:miami.edu	546	11	8.84192	chemometrics site:miami.edu	3	"computational chemistry" site:miami.edu	77	"chemical informatics" site:miami.edu	2
			240	http://www.ufl.edu/	University of Florida	TRUE	FALSE	FALSE	ufl.edu	TRUE	www.ufl.edu	http://www.ufl.edu/	cheminformatics site:ufl.edu		cheminformatics site:ufl.edu	3	chemoinformatics site:ufl.edu	6	bioinformatics site:ufl.edu	2890	9	8.68526	chemometrics site:ufl.edu	97	"computational chemistry" site:ufl.edu	304	"chemical informatics" site:ufl.edu	0
			184	http://www.sc.edu/	University of South Carolina	TRUE	FALSE	FALSE	sc.edu	TRUE	www.sc.edu	http://www.sc.edu/	cheminformatics site:sc.edu		cheminformatics site:sc.edu	5	chemoinformatics site:sc.edu	9	bioinformatics site:sc.edu	868	14	8.47672	chemometrics site:sc.edu	89	"computational chemistry" site:sc.edu	89	"chemical informatics" site:sc.edu	1
			255	http://www.uml.edu/	University of Massachusetts Lowell	TRUE	FALSE	FALSE	uml.edu	TRUE	www.uml.edu	http://www.uml.edu/	cheminformatics site:uml.edu		cheminformatics site:uml.edu	168	chemoinformatics site:uml.edu	3	bioinformatics site:uml.edu	589	171	8.31118	chemometrics site:uml.edu	5	"computational chemistry" site:uml.edu	39	"chemical informatics" site:uml.edu	2
			151	http://www.nyu.edu/	New York University Medical Center	TRUE	FALSE	FALSE	nyu.edu	TRUE	www.nyu.edu	http://www.nyu.edu/	cheminformatics site:nyu.edu		cheminformatics site:nyu.edu	4	chemoinformatics site:nyu.edu	25	bioinformatics site:nyu.edu	3900	29	8.21698	chemometrics site:nyu.edu	50	"computational chemistry" site:nyu.edu	186	"chemical informatics" site:nyu.edu	1
			267	http://www.unl.edu/	University of Nebraska–Lincoln	TRUE	FALSE	FALSE	unl.edu	TRUE	www.unl.edu	http://www.unl.edu/	cheminformatics site:unl.edu		cheminformatics site:unl.edu	3	chemoinformatics site:unl.edu	7	bioinformatics site:unl.edu	1300	10	8.14251	chemometrics site:unl.edu	38	"computational chemistry" site:unl.edu	93	"chemical informatics" site:unl.edu	4
			243	http://www.uic.edu/	University of Illinois at Chicago	TRUE	FALSE	FALSE	uic.edu	TRUE	www.uic.edu	http://www.uic.edu/	cheminformatics site:uic.edu		cheminformatics site:uic.edu	35	chemoinformatics site:uic.edu	4	bioinformatics site:uic.edu	1560	39	7.71934	chemometrics site:uic.edu	31	"computational chemistry" site:uic.edu	78	"chemical informatics" site:uic.edu	3
			139	http://www.nd.edu/	Univerity of Notre Dame,	TRUE	FALSE	FALSE	nd.edu	TRUE	www.nd.edu	http://www.nd.edu/	cheminformatics site:nd.edu		cheminformatics site:nd.edu	8	chemoinformatics site:nd.edu	4	bioinformatics site:nd.edu	758	12	7.68118	chemometrics site:nd.edu	82	"computational chemistry" site:nd.edu	359	"chemical informatics" site:nd.edu	0
			68	http://www.emory.edu/	Emory University	TRUE	FALSE	FALSE	emory.edu	TRUE	www.emory.edu	http://www.emory.edu/	cheminformatics site:emory.edu		cheminformatics site:emory.edu	7	chemoinformatics site:emory.edu	0	bioinformatics site:emory.edu	2020	7	6.9932	chemometrics site:emory.edu	6	"computational chemistry" site:emory.edu	115	"chemical informatics" site:emory.edu	1
			238	http://www.udel.edu/	University of Delaware	TRUE	FALSE	FALSE	udel.edu	TRUE	www.udel.edu	http://www.udel.edu/	cheminformatics site:udel.edu		cheminformatics site:udel.edu	7	chemoinformatics site:udel.edu	10	bioinformatics site:udel.edu	1400	17	6.93927	chemometrics site:udel.edu	108	"computational chemistry" site:udel.edu	226	"chemical informatics" site:udel.edu	1
			102	http://www.ku.edu/	University of Kansas	TRUE	FALSE	FALSE	ku.edu	TRUE	www.ku.edu	http://www.ku.edu/	cheminformatics site:ku.edu		cheminformatics site:ku.edu	38	chemoinformatics site:ku.edu	6	bioinformatics site:ku.edu	12100	44	6.83162	chemometrics site:ku.edu	9	"computational chemistry" site:ku.edu	106	"chemical informatics" site:ku.edu	25
			203	http://www.sunysb.edu/	State University of New York at Stony Brook	TRUE	FALSE	FALSE	sunysb.edu	TRUE	www.sunysb.edu	http://www.sunysb.edu/	cheminformatics site:sunysb.edu		cheminformatics site:sunysb.edu	5	chemoinformatics site:sunysb.edu	2	bioinformatics site:sunysb.edu	836	7	6.60775	chemometrics site:sunysb.edu	9	"computational chemistry" site:sunysb.edu	63	"chemical informatics" site:sunysb.edu	0
			96	http://www.iup.edu/	Indiana University of Pennsylvania	TRUE	FALSE	FALSE	iup.edu	TRUE	www.iup.edu	http://www.iup.edu/	cheminformatics site:iup.edu		cheminformatics site:iup.edu	4	chemoinformatics site:iup.edu	2	bioinformatics site:iup.edu	44	6	5.99906	chemometrics site:iup.edu	6	"computational chemistry" site:iup.edu	21	"chemical informatics" site:iup.edu	0
			286	http://www.uta.edu/	University of Texas at Arlington	TRUE	FALSE	FALSE	uta.edu	TRUE	www.uta.edu	http://www.uta.edu/	cheminformatics site:uta.edu		cheminformatics site:uta.edu	2	chemoinformatics site:uta.edu	4	bioinformatics site:uta.edu	691	6	5.93228	chemometrics site:uta.edu	55	"computational chemistry" site:uta.edu	53	"chemical informatics" site:uta.edu	0
			249	http://www.umaryland.edu/	University of Maryland Baltimore	TRUE	FALSE	FALSE	umaryland.edu	TRUE	www.umaryland.edu	http://www.umaryland.edu/	cheminformatics site:umaryland.edu		cheminformatics site:umaryland.edu	4	chemoinformatics site:umaryland.edu	2	bioinformatics site:umaryland.edu	625	6	5.90632	chemometrics site:umaryland.edu	0	"computational chemistry" site:umaryland.edu	100	"chemical informatics" site:umaryland.edu	2
			19	http://www.brynmawr.edu/	Bryn Mawr College	TRUE	FALSE	FALSE	brynmawr.edu	TRUE	www.brynmawr.edu	http://www.brynmawr.edu/	cheminformatics site:brynmawr.edu		cheminformatics site:brynmawr.edu	0	chemoinformatics site:brynmawr.edu	6	bioinformatics site:brynmawr.edu	126	6	5.6639	chemometrics site:brynmawr.edu	0	"computational chemistry" site:brynmawr.edu	60	"chemical informatics" site:brynmawr.edu	0
			183	http://www.sandia.gov/	Sandia National Labs	FALSE	TRUE	FALSE	sandia.gov	TRUE	www.sandia.gov	http://www.sandia.gov/	cheminformatics site:sandia.gov		cheminformatics site:sandia.gov	9	chemoinformatics site:sandia.gov	2	bioinformatics site:sandia.gov	244	11	5.52827	chemometrics site:sandia.gov	102	"computational chemistry" site:sandia.gov	135	"chemical informatics" site:sandia.gov	3
			226	http://www.ucf.edu/	University of Central Florida	TRUE	FALSE	FALSE	ucf.edu	TRUE	www.ucf.edu	http://www.ucf.edu/	cheminformatics site:ucf.edu		cheminformatics site:ucf.edu	7	chemoinformatics site:ucf.edu	1	bioinformatics site:ucf.edu	395	8	5.33568	chemometrics site:ucf.edu	52	"computational chemistry" site:ucf.edu	28	"chemical informatics" site:ucf.edu	0
			161	http://www.orst.edu/	Oregon State University	TRUE	FALSE	FALSE	orst.edu	TRUE	www.orst.edu	http://www.orst.edu/	cheminformatics site:orst.edu		cheminformatics site:orst.edu	1	chemoinformatics site:orst.edu	5	bioinformatics site:orst.edu	255	6	5.17382	chemometrics site:orst.edu	7	"computational chemistry" site:orst.edu	37	"chemical informatics" site:orst.edu	1
			300	http://www.vcu.edu/	Virginia Commonwealth University	TRUE	FALSE	FALSE	vcu.edu	TRUE	www.vcu.edu	http://www.vcu.edu/	cheminformatics site:vcu.edu		cheminformatics site:vcu.edu	3	chemoinformatics site:vcu.edu	4	bioinformatics site:vcu.edu	2990	7	4.89596	chemometrics site:vcu.edu	50	"computational chemistry" site:vcu.edu	118	"chemical informatics" site:vcu.edu	0
			116	http://www.marquette.edu/	Marquette University	TRUE	FALSE	FALSE	marquette.edu	TRUE	www.marquette.edu	http://www.marquette.edu/	cheminformatics site:marquette.edu		cheminformatics site:marquette.edu	6	chemoinformatics site:marquette.edu	4	bioinformatics site:marquette.edu	155	10	4.87161	chemometrics site:marquette.edu	2	"computational chemistry" site:marquette.edu	9	"chemical informatics" site:marquette.edu	0
			76	http://www.fsu.edu/	Florida State University	TRUE	FALSE	FALSE	fsu.edu	TRUE	www.fsu.edu	http://www.fsu.edu/	cheminformatics site:fsu.edu		cheminformatics site:fsu.edu	3	chemoinformatics site:fsu.edu	3	bioinformatics site:fsu.edu	852	6	4.85385	chemometrics site:fsu.edu	31	"computational chemistry" site:fsu.edu	116	"chemical informatics" site:fsu.edu	4
			23	http://www.buffalo.edu/	State University of New York at Buffalo	TRUE	FALSE	FALSE	buffalo.edu	TRUE	www.buffalo.edu	http://www.buffalo.edu/	cheminformatics site:buffalo.edu		cheminformatics site:buffalo.edu	3	chemoinformatics site:buffalo.edu	2	bioinformatics site:buffalo.edu	10600	5	4.82364	chemometrics site:buffalo.edu	15	"computational chemistry" site:buffalo.edu	211	"chemical informatics" site:buffalo.edu	8
			107	http://www.lehigh.edu/	Lehigh University	TRUE	FALSE	FALSE	lehigh.edu	TRUE	www.lehigh.edu	http://www.lehigh.edu/	cheminformatics site:lehigh.edu		cheminformatics site:lehigh.edu	5	chemoinformatics site:lehigh.edu	4	bioinformatics site:lehigh.edu	310	9	4.72813	chemometrics site:lehigh.edu	96	"computational chemistry" site:lehigh.edu	121	"chemical informatics" site:lehigh.edu	2
			42	http://www.colostate.edu/	Colorado State University	TRUE	FALSE	FALSE	colostate.edu	TRUE	www.colostate.edu	http://www.colostate.edu/	cheminformatics site:colostate.edu		cheminformatics site:colostate.edu	4	chemoinformatics site:colostate.edu	1	bioinformatics site:colostate.edu	924	5	4.65845	chemometrics site:colostate.edu	84	"computational chemistry" site:colostate.edu	56	"chemical informatics" site:colostate.edu	1
			291	http://www.utk.edu/	University of Tennessee Knoxville	TRUE	FALSE	FALSE	utk.edu	TRUE	www.utk.edu	http://www.utk.edu/	cheminformatics site:utk.edu		cheminformatics site:utk.edu	3	chemoinformatics site:utk.edu	4	bioinformatics site:utk.edu	714	7	4.57519	chemometrics site:utk.edu	62	"computational chemistry" site:utk.edu	169	"chemical informatics" site:utk.edu	0
			58	http://www.dartmouth.edu/	Dartmouth College	TRUE	FALSE	FALSE	dartmouth.edu	TRUE	www.dartmouth.edu	http://www.dartmouth.edu/	cheminformatics site:dartmouth.edu		cheminformatics site:dartmouth.edu	2	chemoinformatics site:dartmouth.edu	4	bioinformatics site:dartmouth.edu	725	6	4.55836	chemometrics site:dartmouth.edu	3	"computational chemistry" site:dartmouth.edu	100	"chemical informatics" site:dartmouth.edu	0
			271	http://www.unr.edu/	University of Nevada, Reno	TRUE	FALSE	FALSE	unr.edu	TRUE	www.unr.edu	http://www.unr.edu/	cheminformatics site:unr.edu		cheminformatics site:unr.edu	4	chemoinformatics site:unr.edu	1	bioinformatics site:unr.edu	320	5	4.51853	chemometrics site:unr.edu	32	"computational chemistry" site:unr.edu	55	"chemical informatics" site:unr.edu	0
			205	http://www.tamu.edu/	Texas A&M University	TRUE	FALSE	FALSE	tamu.edu	TRUE	www.tamu.edu	http://www.tamu.edu/	cheminformatics site:tamu.edu		cheminformatics site:tamu.edu	6	chemoinformatics site:tamu.edu	0	bioinformatics site:tamu.edu	5420	6	4.37919	chemometrics site:tamu.edu	104	"computational chemistry" site:tamu.edu	335	"chemical informatics" site:tamu.edu	1
			61	http://www.du.edu/	University of Denver	TRUE	FALSE	FALSE	du.edu	TRUE	www.du.edu	http://www.du.edu/	cheminformatics site:du.edu		cheminformatics site:du.edu	3	chemoinformatics site:du.edu	3	bioinformatics site:du.edu	128	6	4.15737	chemometrics site:du.edu	9	"computational chemistry" site:du.edu	28	"chemical informatics" site:du.edu	1
			303	http://www.virginia.edu/	University of Virginia	TRUE	FALSE	FALSE	virginia.edu	TRUE	www.virginia.edu	http://www.virginia.edu/	cheminformatics site:virginia.edu		cheminformatics site:virginia.edu	1	chemoinformatics site:virginia.edu	3	bioinformatics site:virginia.edu	597	4	3.98104	chemometrics site:virginia.edu	17	"computational chemistry" site:virginia.edu	131	"chemical informatics" site:virginia.edu	0
			282	http://www.usfca.edu/	University of San Francisco	TRUE	FALSE	FALSE	usfca.edu	TRUE	www.usfca.edu	http://www.usfca.edu/	cheminformatics site:usfca.edu		cheminformatics site:usfca.edu	4	chemoinformatics site:usfca.edu	0	bioinformatics site:usfca.edu	69	4	3.97356	chemometrics site:usfca.edu	0	"computational chemistry" site:usfca.edu	15	"chemical informatics" site:usfca.edu	0
			164	http://www.ou.edu/	University of Oklahoma	TRUE	FALSE	FALSE	ou.edu	TRUE	www.ou.edu	http://www.ou.edu/	cheminformatics site:ou.edu		cheminformatics site:ou.edu	6	chemoinformatics site:ou.edu	1	bioinformatics site:ou.edu	4550	7	3.93491	chemometrics site:ou.edu	10	"computational chemistry" site:ou.edu	164	"chemical informatics" site:ou.edu	2
			258	http://www.umsl.edu/	University of Missouri - St. Louis Home	TRUE	FALSE	FALSE	umsl.edu	TRUE	www.umsl.edu	http://www.umsl.edu/	cheminformatics site:umsl.edu		cheminformatics site:umsl.edu	6	chemoinformatics site:umsl.edu	6	bioinformatics site:umsl.edu	262	12	3.8088	chemometrics site:umsl.edu	4	"computational chemistry" site:umsl.edu	89	"chemical informatics" site:umsl.edu	1
			288	http://www.utdallas.edu/	University of Texas at Dallas	TRUE	FALSE	FALSE	utdallas.edu	TRUE	www.utdallas.edu	http://www.utdallas.edu/	cheminformatics site:utdallas.edu		cheminformatics site:utdallas.edu	3	chemoinformatics site:utdallas.edu	1	bioinformatics site:utdallas.edu	547	4	3.73952	chemometrics site:utdallas.edu	32	"computational chemistry" site:utdallas.edu	97	"chemical informatics" site:utdallas.edu	0
			177	http://www.rice.edu/	Rice University	TRUE	FALSE	FALSE	rice.edu	TRUE	www.rice.edu	http://www.rice.edu/	cheminformatics site:rice.edu		cheminformatics site:rice.edu	0	chemoinformatics site:rice.edu	5	bioinformatics site:rice.edu	4520	5	3.65221	chemometrics site:rice.edu	36	"computational chemistry" site:rice.edu	137	"chemical informatics" site:rice.edu	0
			296	http://www.uwm.edu/	University of Wisconsin-Milwaukee	TRUE	FALSE	FALSE	uwm.edu	TRUE	www.uwm.edu	http://www.uwm.edu/	cheminformatics site:uwm.edu		cheminformatics site:uwm.edu	5	chemoinformatics site:uwm.edu	0	bioinformatics site:uwm.edu	150	5	3.49625	chemometrics site:uwm.edu	47	"computational chemistry" site:uwm.edu	72	"chemical informatics" site:uwm.edu	0
			63	http://www.duq.edu/	Duquesne University, PA	TRUE	FALSE	FALSE	duq.edu	TRUE	www.duq.edu	http://www.duq.edu/	cheminformatics site:duq.edu		cheminformatics site:duq.edu	0	chemoinformatics site:duq.edu	4	bioinformatics site:duq.edu	54	4	3.31724	chemometrics site:duq.edu	30	"computational chemistry" site:duq.edu	25	"chemical informatics" site:duq.edu	1
			62	http://www.duke.edu/	Duke University	TRUE	FALSE	FALSE	duke.edu	TRUE	www.duke.edu	http://www.duke.edu/	cheminformatics site:duke.edu		cheminformatics site:duke.edu	9	chemoinformatics site:duke.edu	1	bioinformatics site:duke.edu	4500	10	3.25439	chemometrics site:duke.edu	143	"computational chemistry" site:duke.edu	184	"chemical informatics" site:duke.edu	0
			156	http://www.ohio-state.edu/	Ohio State University	TRUE	FALSE	FALSE	ohio-state.edu	TRUE	www.ohio-state.edu	http://www.ohio-state.edu/	cheminformatics site:ohio-state.edu		cheminformatics site:ohio-state.edu	7	chemoinformatics site:ohio-state.edu	8	bioinformatics site:ohio-state.edu	894	15	3.2279	chemometrics site:ohio-state.edu	102	"computational chemistry" site:ohio-state.edu	197	"chemical informatics" site:ohio-state.edu	1
			233	http://www.ucsb.edu//	University of California Santa Barbara	TRUE	FALSE	FALSE	ucsb.edu/	TRUE	www.ucsb.edu/	http://www.ucsb.edu//	cheminformatics site:ucsb.edu/		cheminformatics site:ucsb.edu/	39	chemoinformatics site:ucsb.edu/	7	bioinformatics site:ucsb.edu/	900	46	3.04735	chemometrics site:ucsb.edu/	37	"computational chemistry" site:ucsb.edu/	203	"chemical informatics" site:ucsb.edu/	13
			158	http://www.okstate.edu/	Oklahoma State University	TRUE	FALSE	FALSE	okstate.edu	TRUE	www.okstate.edu	http://www.okstate.edu/	cheminformatics site:okstate.edu		cheminformatics site:okstate.edu	19	chemoinformatics site:okstate.edu	6	bioinformatics site:okstate.edu	413	25	2.97876	chemometrics site:okstate.edu	10	"computational chemistry" site:okstate.edu	232	"chemical informatics" site:okstate.edu	1
			289	http://www.utep.edu/	University of Texas at El Paso	TRUE	FALSE	FALSE	utep.edu	TRUE	www.utep.edu	http://www.utep.edu/	cheminformatics site:utep.edu		cheminformatics site:utep.edu	2	chemoinformatics site:utep.edu	1	bioinformatics site:utep.edu	1370	3	2.8948	chemometrics site:utep.edu	18	"computational chemistry" site:utep.edu	55	"chemical informatics" site:utep.edu	0
			160	http://www.ornl.gov/	Oak Ridge National	FALSE	TRUE	FALSE	ornl.gov	TRUE	www.ornl.gov	http://www.ornl.gov/	cheminformatics site:ornl.gov		cheminformatics site:ornl.gov	2	chemoinformatics site:ornl.gov	1	bioinformatics site:ornl.gov	1250	3	2.81411	chemometrics site:ornl.gov	22	"computational chemistry" site:ornl.gov	323	"chemical informatics" site:ornl.gov	0
			119	http://www.memphis.edu/	University of Memphis	TRUE	FALSE	FALSE	memphis.edu	TRUE	www.memphis.edu	http://www.memphis.edu/	cheminformatics site:memphis.edu		cheminformatics site:memphis.edu	5	chemoinformatics site:memphis.edu	1	bioinformatics site:memphis.edu	445	6	2.6886	chemometrics site:memphis.edu	6	"computational chemistry" site:memphis.edu	138	"chemical informatics" site:memphis.edu	0
			145	http://www.nmsu.edu/	New Mexico State University	TRUE	FALSE	FALSE	nmsu.edu	TRUE	www.nmsu.edu	http://www.nmsu.edu/	cheminformatics site:nmsu.edu		cheminformatics site:nmsu.edu	2	chemoinformatics site:nmsu.edu	1	bioinformatics site:nmsu.edu	631	3	2.68799	chemometrics site:nmsu.edu	4	"computational chemistry" site:nmsu.edu	16	"chemical informatics" site:nmsu.edu	0
			204	http://www.syr.edu/	Syracuse University	TRUE	FALSE	FALSE	syr.edu	TRUE	www.syr.edu	http://www.syr.edu/	cheminformatics site:syr.edu		cheminformatics site:syr.edu	7	chemoinformatics site:syr.edu	1	bioinformatics site:syr.edu	137	8	2.67332	chemometrics site:syr.edu	28	"computational chemistry" site:syr.edu	44	"chemical informatics" site:syr.edu	0
			309	http://www.wfu.edu/	Wake Forest University, NC	TRUE	FALSE	FALSE	wfu.edu	TRUE	www.wfu.edu	http://www.wfu.edu/	cheminformatics site:wfu.edu		cheminformatics site:wfu.edu	3	chemoinformatics site:wfu.edu	0	bioinformatics site:wfu.edu	367	3	2.53161	chemometrics site:wfu.edu	12	"computational chemistry" site:wfu.edu	50	"chemical informatics" site:wfu.edu	0
			231	http://www.uconn.edu/	University of Connecticut	TRUE	FALSE	FALSE	uconn.edu	TRUE	www.uconn.edu	http://www.uconn.edu/	cheminformatics site:uconn.edu		cheminformatics site:uconn.edu	2	chemoinformatics site:uconn.edu	1	bioinformatics site:uconn.edu	1650	3	2.36286	chemometrics site:uconn.edu	29	"computational chemistry" site:uconn.edu	38	"chemical informatics" site:uconn.edu	0
			308	http://www.wesleyan.edu/	Wesleyan University	TRUE	FALSE	FALSE	wesleyan.edu	TRUE	www.wesleyan.edu	http://www.wesleyan.edu/	cheminformatics site:wesleyan.edu		cheminformatics site:wesleyan.edu	3	chemoinformatics site:wesleyan.edu	0	bioinformatics site:wesleyan.edu	318	3	2.29618	chemometrics site:wesleyan.edu	8	"computational chemistry" site:wesleyan.edu	38	"chemical informatics" site:wesleyan.edu	0
			26	http://www.calstatela.edu/	California State University, Los Angeles	TRUE	FALSE	FALSE	calstatela.edu	TRUE	www.calstatela.edu	http://www.calstatela.edu/	cheminformatics site:calstatela.edu		cheminformatics site:calstatela.edu	3	chemoinformatics site:calstatela.edu	1	bioinformatics site:calstatela.edu	442	4	2.2791	chemometrics site:calstatela.edu	31	"computational chemistry" site:calstatela.edu	20	"chemical informatics" site:calstatela.edu	1
			247	http://www.uky.edu/	University of Kentucky	TRUE	FALSE	FALSE	uky.edu	TRUE	www.uky.edu	http://www.uky.edu/	cheminformatics site:uky.edu		cheminformatics site:uky.edu	6	chemoinformatics site:uky.edu	2	bioinformatics site:uky.edu	1070	8	2.26999	chemometrics site:uky.edu	175	"computational chemistry" site:uky.edu	188	"chemical informatics" site:uky.edu	2
			105	http://www.lanl.gov/	Los Alamos National Laboratory, Chemistry	FALSE	TRUE	FALSE	lanl.gov	TRUE	www.lanl.gov	http://www.lanl.gov/	cheminformatics site:lanl.gov		cheminformatics site:lanl.gov	1	chemoinformatics site:lanl.gov	3	bioinformatics site:lanl.gov	731	4	2.19112	chemometrics site:lanl.gov	8	"computational chemistry" site:lanl.gov	58	"chemical informatics" site:lanl.gov	0
			252	http://www.umbc.edu/	University of Maryland	TRUE	FALSE	FALSE	umbc.edu	TRUE	www.umbc.edu	http://www.umbc.edu/	cheminformatics site:umbc.edu		cheminformatics site:umbc.edu	1	chemoinformatics site:umbc.edu	2	bioinformatics site:umbc.edu	849	3	2.15377	chemometrics site:umbc.edu	18	"computational chemistry" site:umbc.edu	55	"chemical informatics" site:umbc.edu	6
			9	http://www.baylor.edu/	Baylor University,	TRUE	FALSE	FALSE	baylor.edu	TRUE	www.baylor.edu	http://www.baylor.edu/	cheminformatics site:baylor.edu		cheminformatics site:baylor.edu	3	chemoinformatics site:baylor.edu	1	bioinformatics site:baylor.edu	665	4	2.10149	chemometrics site:baylor.edu	65	"computational chemistry" site:baylor.edu	4	"chemical informatics" site:baylor.edu	0
			189	http://www.sfasu.edu/	Stephen F. Austin State University	TRUE	FALSE	FALSE	sfasu.edu	TRUE	www.sfasu.edu	http://www.sfasu.edu/	cheminformatics site:sfasu.edu		cheminformatics site:sfasu.edu	3	chemoinformatics site:sfasu.edu	0	bioinformatics site:sfasu.edu	128	3	2.07869	chemometrics site:sfasu.edu	21	"computational chemistry" site:sfasu.edu	9	"chemical informatics" site:sfasu.edu	0
			133	http://www.muohio.edu/	Miami University, Ohio	TRUE	FALSE	FALSE	muohio.edu	TRUE	www.muohio.edu	http://www.muohio.edu/	cheminformatics site:muohio.edu		cheminformatics site:muohio.edu	2	chemoinformatics site:muohio.edu	0	bioinformatics site:muohio.edu	311	2	1.99969	chemometrics site:muohio.edu	10	"computational chemistry" site:muohio.edu	6	"chemical informatics" site:muohio.edu	0
			273	http://www.uoregon.edu/	University of Oregon	TRUE	FALSE	FALSE	uoregon.edu	TRUE	www.uoregon.edu	http://www.uoregon.edu/	cheminformatics site:uoregon.edu		cheminformatics site:uoregon.edu	1	chemoinformatics site:uoregon.edu	1	bioinformatics site:uoregon.edu	289	2	1.9993	chemometrics site:uoregon.edu	5	"computational chemistry" site:uoregon.edu	112	"chemical informatics" site:uoregon.edu	1
			261	http://www.uncc.edu/	University of North Carolina at Charlotte	TRUE	FALSE	FALSE	uncc.edu	TRUE	www.uncc.edu	http://www.uncc.edu/	cheminformatics site:uncc.edu		cheminformatics site:uncc.edu	1	chemoinformatics site:uncc.edu	1	bioinformatics site:uncc.edu	1530	2	1.99803	chemometrics site:uncc.edu	41	"computational chemistry" site:uncc.edu	98	"chemical informatics" site:uncc.edu	1
			67	http://www.emich.edu/	Eastern Michigan	TRUE	FALSE	FALSE	emich.edu	TRUE	www.emich.edu	http://www.emich.edu/	cheminformatics site:emich.edu		cheminformatics site:emich.edu	2	chemoinformatics site:emich.edu	0	bioinformatics site:emich.edu	223	2	1.99718	chemometrics site:emich.edu	4	"computational chemistry" site:emich.edu	16	"chemical informatics" site:emich.edu	0
			74	http://www.fiu.edu/	Florida International University	TRUE	FALSE	FALSE	fiu.edu	TRUE	www.fiu.edu	http://www.fiu.edu/	cheminformatics site:fiu.edu		cheminformatics site:fiu.edu	2	chemoinformatics site:fiu.edu	0	bioinformatics site:fiu.edu	603	2	1.96558	chemometrics site:fiu.edu	25	"computational chemistry" site:fiu.edu	49	"chemical informatics" site:fiu.edu	1
			108	http://www.liu.edu/	Long Island University Brooklyn	TRUE	FALSE	FALSE	liu.edu	TRUE	www.liu.edu	http://www.liu.edu/	cheminformatics site:liu.edu		cheminformatics site:liu.edu	2	chemoinformatics site:liu.edu	0	bioinformatics site:liu.edu	107	2	1.96556	chemometrics site:liu.edu	105	"computational chemistry" site:liu.edu	196	"chemical informatics" site:liu.edu	0
			159	http://www.olemiss.edu/	University of Mississippi	TRUE	FALSE	FALSE	olemiss.edu	TRUE	www.olemiss.edu	http://www.olemiss.edu/	cheminformatics site:olemiss.edu		cheminformatics site:olemiss.edu	1	chemoinformatics site:olemiss.edu	1	bioinformatics site:olemiss.edu	129	2	1.96221	chemometrics site:olemiss.edu	0	"computational chemistry" site:olemiss.edu	108	"chemical informatics" site:olemiss.edu	0
			245	http://www.uiowa.edu/	University of Iowa	TRUE	FALSE	FALSE	uiowa.edu	TRUE	www.uiowa.edu	http://www.uiowa.edu/	cheminformatics site:uiowa.edu		cheminformatics site:uiowa.edu	4	chemoinformatics site:uiowa.edu	1	bioinformatics site:uiowa.edu	2710	5	1.83758	chemometrics site:uiowa.edu	542	"computational chemistry" site:uiowa.edu	96	"chemical informatics" site:uiowa.edu	1
			219	http://www.uakron.edu/	University of Akron	TRUE	FALSE	FALSE	uakron.edu	TRUE	www.uakron.edu	http://www.uakron.edu/	cheminformatics site:uakron.edu		cheminformatics site:uakron.edu	3	chemoinformatics site:uakron.edu	0	bioinformatics site:uakron.edu	175	3	1.79545	chemometrics site:uakron.edu	759	"computational chemistry" site:uakron.edu	18	"chemical informatics" site:uakron.edu	0
			250	http://www.umassd.edu/	University of Massachusetts, Dartmouth	TRUE	FALSE	FALSE	umassd.edu	TRUE	www.umassd.edu	http://www.umassd.edu/	cheminformatics site:umassd.edu		cheminformatics site:umassd.edu	1	chemoinformatics site:umassd.edu	4	bioinformatics site:umassd.edu	152	5	1.79522	chemometrics site:umassd.edu	19	"computational chemistry" site:umassd.edu	10	"chemical informatics" site:umassd.edu	0
			199	http://www.smu.edu/	Southern Methodist University	TRUE	FALSE	FALSE	smu.edu	TRUE	www.smu.edu	http://www.smu.edu/	cheminformatics site:smu.edu		cheminformatics site:smu.edu	2	chemoinformatics site:smu.edu	0	bioinformatics site:smu.edu	167	2	1.75938	chemometrics site:smu.edu	0	"computational chemistry" site:smu.edu	21	"chemical informatics" site:smu.edu	0
			122	http://www.mines.edu/	Colorado School of Mines	TRUE	FALSE	FALSE	mines.edu	TRUE	www.mines.edu	http://www.mines.edu/	cheminformatics site:mines.edu		cheminformatics site:mines.edu	4	chemoinformatics site:mines.edu	0	bioinformatics site:mines.edu	46	4	1.72871	chemometrics site:mines.edu	10	"computational chemistry" site:mines.edu	67	"chemical informatics" site:mines.edu	0
			180	http://www.rockefeller.edu/	Rockefeller University	TRUE	FALSE	FALSE	rockefeller.edu	TRUE	www.rockefeller.edu	http://www.rockefeller.edu/	cheminformatics site:rockefeller.edu		cheminformatics site:rockefeller.edu	0	chemoinformatics site:rockefeller.edu	2	bioinformatics site:rockefeller.edu	455	2	1.72467	chemometrics site:rockefeller.edu	0	"computational chemistry" site:rockefeller.edu	4	"chemical informatics" site:rockefeller.edu	0
			143	http://www.njit.edu/	New Jersey Institute of Technology	TRUE	FALSE	FALSE	njit.edu	TRUE	www.njit.edu	http://www.njit.edu/	cheminformatics site:njit.edu		cheminformatics site:njit.edu	6	chemoinformatics site:njit.edu	2	bioinformatics site:njit.edu	881	8	1.72037	chemometrics site:njit.edu	20	"computational chemistry" site:njit.edu	139	"chemical informatics" site:njit.edu	0
			111	http://www.louisville.edu/	University of Louisville	TRUE	FALSE	FALSE	louisville.edu	TRUE	www.louisville.edu	http://www.louisville.edu/	cheminformatics site:louisville.edu		cheminformatics site:louisville.edu	2	chemoinformatics site:louisville.edu	1	bioinformatics site:louisville.edu	978	3	1.70903	chemometrics site:louisville.edu	3	"computational chemistry" site:louisville.edu	49	"chemical informatics" site:louisville.edu	1
			25	http://www.byu.edu/	Brigham Young University and	TRUE	FALSE	FALSE	byu.edu	TRUE	www.byu.edu	http://www.byu.edu/	cheminformatics site:byu.edu		cheminformatics site:byu.edu	7	chemoinformatics site:byu.edu	0	bioinformatics site:byu.edu	1880	7	1.68569	chemometrics site:byu.edu	57	"computational chemistry" site:byu.edu	71	"chemical informatics" site:byu.edu	3
			37	http://www.cmich.edu/	Central Michigan University	TRUE	FALSE	FALSE	cmich.edu	TRUE	www.cmich.edu	http://www.cmich.edu/	cheminformatics site:cmich.edu		cheminformatics site:cmich.edu	2	chemoinformatics site:cmich.edu	0	bioinformatics site:cmich.edu	54	2	1.65862	chemometrics site:cmich.edu	0	"computational chemistry" site:cmich.edu	22	"chemical informatics" site:cmich.edu	0
			27	http://www.caltech.edu/	Caltech, Division of Chemistry	TRUE	FALSE	FALSE	caltech.edu	TRUE	www.caltech.edu	http://www.caltech.edu/	cheminformatics site:caltech.edu		cheminformatics site:caltech.edu	4	chemoinformatics site:caltech.edu	0	bioinformatics site:caltech.edu	1400	4	1.63277	chemometrics site:caltech.edu	41	"computational chemistry" site:caltech.edu	580	"chemical informatics" site:caltech.edu	5
			220	http://www.ualr.edu/	University of Arkansas at Little Rock	TRUE	FALSE	FALSE	ualr.edu	TRUE	www.ualr.edu	http://www.ualr.edu/	cheminformatics site:ualr.edu		cheminformatics site:ualr.edu	0	chemoinformatics site:ualr.edu	2	bioinformatics site:ualr.edu	5090	2	1.62787	chemometrics site:ualr.edu	1	"computational chemistry" site:ualr.edu	31	"chemical informatics" site:ualr.edu	0
			210	http://www.ttu.edu/	Texas Tech Universityand Biochemistry	TRUE	FALSE	FALSE	ttu.edu	TRUE	www.ttu.edu	http://www.ttu.edu/	cheminformatics site:ttu.edu		cheminformatics site:ttu.edu	2	chemoinformatics site:ttu.edu	2	bioinformatics site:ttu.edu	397	4	1.59983	chemometrics site:ttu.edu	23	"computational chemistry" site:ttu.edu	176	"chemical informatics" site:ttu.edu	0
			195	http://www.siue.edu/	Southern Illinois University at Edwardsville	TRUE	FALSE	FALSE	siue.edu	TRUE	www.siue.edu	http://www.siue.edu/	cheminformatics site:siue.edu		cheminformatics site:siue.edu	1	chemoinformatics site:siue.edu	1	bioinformatics site:siue.edu	84	2	1.36005	chemometrics site:siue.edu	0	"computational chemistry" site:siue.edu	21	"chemical informatics" site:siue.edu	0
			153	http://www.oberlin.edu/	Oberlin College,	TRUE	FALSE	FALSE	oberlin.edu	TRUE	www.oberlin.edu	http://www.oberlin.edu/	cheminformatics site:oberlin.edu		cheminformatics site:oberlin.edu	2	chemoinformatics site:oberlin.edu	0	bioinformatics site:oberlin.edu	62	2	1.34701	chemometrics site:oberlin.edu	0	"computational chemistry" site:oberlin.edu	7	"chemical informatics" site:oberlin.edu	0
			51	http://www.csuohio.edu/	Cleveland State University, OH	TRUE	FALSE	FALSE	csuohio.edu	TRUE	www.csuohio.edu	http://www.csuohio.edu/	cheminformatics site:csuohio.edu		cheminformatics site:csuohio.edu	2	chemoinformatics site:csuohio.edu	1	bioinformatics site:csuohio.edu	68	3	1.32043	chemometrics site:csuohio.edu	3	"computational chemistry" site:csuohio.edu	21	"chemical informatics" site:csuohio.edu	0
			73	http://www.fit.edu/	Florida Institute of Technology	TRUE	FALSE	FALSE	fit.edu	TRUE	www.fit.edu	http://www.fit.edu/	cheminformatics site:fit.edu		cheminformatics site:fit.edu	5	chemoinformatics site:fit.edu	0	bioinformatics site:fit.edu	105	5	1.2048	chemometrics site:fit.edu	1	"computational chemistry" site:fit.edu	212	"chemical informatics" site:fit.edu	1
			41	http://www.colorado.edu/	University of Colorado at Boulder	TRUE	FALSE	FALSE	colorado.edu	TRUE	www.colorado.edu	http://www.colorado.edu/	cheminformatics site:colorado.edu		cheminformatics site:colorado.edu	4	chemoinformatics site:colorado.edu	0	bioinformatics site:colorado.edu	1070	4	1.135	chemometrics site:colorado.edu	14	"computational chemistry" site:colorado.edu	69	"chemical informatics" site:colorado.edu	0
			72	http://www.fau.edu/	Florida Atlantic University	TRUE	FALSE	FALSE	fau.edu	TRUE	www.fau.edu	http://www.fau.edu/	cheminformatics site:fau.edu		cheminformatics site:fau.edu	0	chemoinformatics site:fau.edu	3	bioinformatics site:fau.edu	247	3	1.12661	chemometrics site:fau.edu	7	"computational chemistry" site:fau.edu	6	"chemical informatics" site:fau.edu	0
			18	http://www.brown.edu/	Brown University	TRUE	FALSE	FALSE	brown.edu	TRUE	www.brown.edu	http://www.brown.edu/	cheminformatics site:brown.edu		cheminformatics site:brown.edu	5	chemoinformatics site:brown.edu	4	bioinformatics site:brown.edu	768	9	1.07208	chemometrics site:brown.edu	19	"computational chemistry" site:brown.edu	70	"chemical informatics" site:brown.edu	1
			295	http://www.utsouthwestern.edu/	University of Texas Southwestern Medical Center at Dallas	TRUE	FALSE	FALSE	utsouthwestern.edu	TRUE	www.utsouthwestern.edu	http://www.utsouthwestern.edu/	cheminformatics site:utsouthwestern.edu		cheminformatics site:utsouthwestern.edu	0	chemoinformatics site:utsouthwestern.edu	1	bioinformatics site:utsouthwestern.edu	289	1	0.999648	chemometrics site:utsouthwestern.edu	1	"computational chemistry" site:utsouthwestern.edu	3	"chemical informatics" site:utsouthwestern.edu	0
			106	http://www.latech.edu/	Louisiana Tech University	TRUE	FALSE	FALSE	latech.edu	TRUE	www.latech.edu	http://www.latech.edu/	cheminformatics site:latech.edu		cheminformatics site:latech.edu	1	chemoinformatics site:latech.edu	0	bioinformatics site:latech.edu	91	1	0.994367	chemometrics site:latech.edu	3	"computational chemistry" site:latech.edu	20	"chemical informatics" site:latech.edu	0
			173	http://www.pomona.edu/	Pomona College	TRUE	FALSE	FALSE	pomona.edu	TRUE	www.pomona.edu	http://www.pomona.edu/	cheminformatics site:pomona.edu		cheminformatics site:pomona.edu	1	chemoinformatics site:pomona.edu	0	bioinformatics site:pomona.edu	69	1	0.99339	chemometrics site:pomona.edu	8	"computational chemistry" site:pomona.edu	8	"chemical informatics" site:pomona.edu	0
			44	http://www.conncoll.edu/	Connecticut College,	TRUE	FALSE	FALSE	conncoll.edu	TRUE	www.conncoll.edu	http://www.conncoll.edu/	cheminformatics site:conncoll.edu		cheminformatics site:conncoll.edu	1	chemoinformatics site:conncoll.edu	0	bioinformatics site:conncoll.edu	19	1	0.988705	chemometrics site:conncoll.edu	1	"computational chemistry" site:conncoll.edu	39	"chemical informatics" site:conncoll.edu	0
			126	http://www.mskcc.org/	Sloan-Kettering Institute	FALSE	FALSE	TRUE	mskcc.org	TRUE	www.mskcc.org	http://www.mskcc.org/	cheminformatics site:mskcc.org		cheminformatics site:mskcc.org	1	chemoinformatics site:mskcc.org	0	bioinformatics site:mskcc.org	226	1	0.981111	chemometrics site:mskcc.org	0	"computational chemistry" site:mskcc.org	1	"chemical informatics" site:mskcc.org	1
			13	http://www.bgsu.edu/	Bowling Green State University	TRUE	FALSE	FALSE	bgsu.edu	TRUE	www.bgsu.edu	http://www.bgsu.edu/	cheminformatics site:bgsu.edu		cheminformatics site:bgsu.edu	1	chemoinformatics site:bgsu.edu	0	bioinformatics site:bgsu.edu	151	1	0.979355	chemometrics site:bgsu.edu	4	"computational chemistry" site:bgsu.edu	17	"chemical informatics" site:bgsu.edu	0
			318	http://www.wpi.edu/	Worcester Polytechnic Institute	TRUE	FALSE	FALSE	wpi.edu	TRUE	www.wpi.edu	http://www.wpi.edu/	cheminformatics site:wpi.edu		cheminformatics site:wpi.edu	1	chemoinformatics site:wpi.edu	0	bioinformatics site:wpi.edu	195	1	0.975623	chemometrics site:wpi.edu	5	"computational chemistry" site:wpi.edu	87	"chemical informatics" site:wpi.edu	0
			187	http://www.sdstate.edu/	South Dakota State	TRUE	FALSE	FALSE	sdstate.edu	TRUE	www.sdstate.edu	http://www.sdstate.edu/	cheminformatics site:sdstate.edu		cheminformatics site:sdstate.edu	0	chemoinformatics site:sdstate.edu	1	bioinformatics site:sdstate.edu	138	1	0.973649	chemometrics site:sdstate.edu	1	"computational chemistry" site:sdstate.edu	22	"chemical informatics" site:sdstate.edu	0
			298	http://www.uwyo.edu/	University of Wyoming,	TRUE	FALSE	FALSE	uwyo.edu	TRUE	www.uwyo.edu	http://www.uwyo.edu/	cheminformatics site:uwyo.edu		cheminformatics site:uwyo.edu	1	chemoinformatics site:uwyo.edu	0	bioinformatics site:uwyo.edu	217	1	0.973642	chemometrics site:uwyo.edu	8	"computational chemistry" site:uwyo.edu	8	"chemical informatics" site:uwyo.edu	0
			157	http://www.ohiou.edu/	Ohio University	TRUE	FALSE	FALSE	ohiou.edu	TRUE	www.ohiou.edu	http://www.ohiou.edu/	cheminformatics site:ohiou.edu		cheminformatics site:ohiou.edu	0	chemoinformatics site:ohiou.edu	1	bioinformatics site:ohiou.edu	239	1	0.971585	chemometrics site:ohiou.edu	29	"computational chemistry" site:ohiou.edu	29	"chemical informatics" site:ohiou.edu	0
			208	http://www.tntech.edu/	Tennessee Technological	TRUE	FALSE	FALSE	tntech.edu	TRUE	www.tntech.edu	http://www.tntech.edu/	cheminformatics site:tntech.edu		cheminformatics site:tntech.edu	1	chemoinformatics site:tntech.edu	0	bioinformatics site:tntech.edu	16	1	0.957659	chemometrics site:tntech.edu	8	"computational chemistry" site:tntech.edu	59	"chemical informatics" site:tntech.edu	0
			152	http://www.oakland.edu/	Oakland University	TRUE	FALSE	FALSE	oakland.edu	TRUE	www.oakland.edu	http://www.oakland.edu/	cheminformatics site:oakland.edu		cheminformatics site:oakland.edu	1	chemoinformatics site:oakland.edu	1	bioinformatics site:oakland.edu	199	2	0.943251	chemometrics site:oakland.edu	1	"computational chemistry" site:oakland.edu	339	"chemical informatics" site:oakland.edu	0
			77	http://www.fullerton.edu/	California State University, Fullerton	TRUE	FALSE	FALSE	fullerton.edu	TRUE	www.fullerton.edu	http://www.fullerton.edu/	cheminformatics site:fullerton.edu		cheminformatics site:fullerton.edu	1	chemoinformatics site:fullerton.edu	0	bioinformatics site:fullerton.edu	141	1	0.931722	chemometrics site:fullerton.edu	44	"computational chemistry" site:fullerton.edu	26	"chemical informatics" site:fullerton.edu	0
			277	http://www.uri.edu/	University of Rhode Island	TRUE	FALSE	FALSE	uri.edu	TRUE	www.uri.edu	http://www.uri.edu/	cheminformatics site:uri.edu		cheminformatics site:uri.edu	3	chemoinformatics site:uri.edu	0	bioinformatics site:uri.edu	426	3	0.927154	chemometrics site:uri.edu	22	"computational chemistry" site:uri.edu	217	"chemical informatics" site:uri.edu	0
			281	http://www.usf.edu/	University of South Florida,	TRUE	FALSE	FALSE	usf.edu	TRUE	www.usf.edu	http://www.usf.edu/	cheminformatics site:usf.edu		cheminformatics site:usf.edu	1	chemoinformatics site:usf.edu	0	bioinformatics site:usf.edu	741	1	0.914767	chemometrics site:usf.edu	8	"computational chemistry" site:usf.edu	99	"chemical informatics" site:usf.edu	0
			35	http://www.clarku.edu/	Clark University, Worcester, MA	TRUE	FALSE	FALSE	clarku.edu	TRUE	www.clarku.edu	http://www.clarku.edu/	cheminformatics site:clarku.edu		cheminformatics site:clarku.edu	0	chemoinformatics site:clarku.edu	1	bioinformatics site:clarku.edu	386	1	0.914755	chemometrics site:clarku.edu	1	"computational chemistry" site:clarku.edu	38	"chemical informatics" site:clarku.edu	0
			293	http://www.utoledo.edu/	University of Toledo	TRUE	FALSE	FALSE	utoledo.edu	TRUE	www.utoledo.edu	http://www.utoledo.edu/	cheminformatics site:utoledo.edu		cheminformatics site:utoledo.edu	0	chemoinformatics site:utoledo.edu	1	bioinformatics site:utoledo.edu	386	1	0.914755	chemometrics site:utoledo.edu	13	"computational chemistry" site:utoledo.edu	26	"chemical informatics" site:utoledo.edu	0
			217	http://www.uab.edu/	University of Alabama at Birmingham	TRUE	FALSE	FALSE	uab.edu	TRUE	www.uab.edu	http://www.uab.edu/	cheminformatics site:uab.edu		cheminformatics site:uab.edu	2	chemoinformatics site:uab.edu	0	bioinformatics site:uab.edu	800	2	0.896255	chemometrics site:uab.edu	24	"computational chemistry" site:uab.edu	44	"chemical informatics" site:uab.edu	0
			221	http://www.uark.edu/	Arkansas, University of	TRUE	FALSE	FALSE	uark.edu	TRUE	www.uark.edu	http://www.uark.edu/	cheminformatics site:uark.edu		cheminformatics site:uark.edu	1	chemoinformatics site:uark.edu	1	bioinformatics site:uark.edu	309	2	0.864302	chemometrics site:uark.edu	30	"computational chemistry" site:uark.edu	64	"chemical informatics" site:uark.edu	1
			99	http://www.jsums.edu/	Jackson State University	TRUE	FALSE	FALSE	jsums.edu	TRUE	www.jsums.edu	http://www.jsums.edu/	cheminformatics site:jsums.edu		cheminformatics site:jsums.edu	1	chemoinformatics site:jsums.edu	0	bioinformatics site:jsums.edu	411	1	0.853236	chemometrics site:jsums.edu	0	"computational chemistry" site:jsums.edu	128	"chemical informatics" site:jsums.edu	0
			192	http://www.shu.edu/	Seton Hall University	TRUE	FALSE	FALSE	shu.edu	TRUE	www.shu.edu	http://www.shu.edu/	cheminformatics site:shu.edu		cheminformatics site:shu.edu	1	chemoinformatics site:shu.edu	0	bioinformatics site:shu.edu	54	1	0.82931	chemometrics site:shu.edu	0	"computational chemistry" site:shu.edu	29	"chemical informatics" site:shu.edu	0
			190	http://www.sfsu.edu/	San Francisco State University	TRUE	FALSE	FALSE	sfsu.edu	TRUE	www.sfsu.edu	http://www.sfsu.edu/	cheminformatics site:sfsu.edu		cheminformatics site:sfsu.edu	3	chemoinformatics site:sfsu.edu	3	bioinformatics site:sfsu.edu	341	6	0.820602	chemometrics site:sfsu.edu	1	"computational chemistry" site:sfsu.edu	81	"chemical informatics" site:sfsu.edu	0
			259	http://www.umt.edu/	The University of Montana	TRUE	FALSE	FALSE	umt.edu	TRUE	www.umt.edu	http://www.umt.edu/	cheminformatics site:umt.edu		cheminformatics site:umt.edu	0	chemoinformatics site:umt.edu	1	bioinformatics site:umt.edu	103	1	0.782231	chemometrics site:umt.edu	3	"computational chemistry" site:umt.edu	13	"chemical informatics" site:umt.edu	0
			325	http://www.ysu.edu/	Youngstown State University	TRUE	FALSE	FALSE	ysu.edu	TRUE	www.ysu.edu	http://www.ysu.edu/	cheminformatics site:ysu.edu		cheminformatics site:ysu.edu	0	chemoinformatics site:ysu.edu	1	bioinformatics site:ysu.edu	59	1	0.77108	chemometrics site:ysu.edu	2	"computational chemistry" site:ysu.edu	61	"chemical informatics" site:ysu.edu	0
			197	http://www.sjsu.edu/	San Jose State University	TRUE	FALSE	FALSE	sjsu.edu	TRUE	www.sjsu.edu	http://www.sjsu.edu/	cheminformatics site:sjsu.edu		cheminformatics site:sjsu.edu	2	chemoinformatics site:sjsu.edu	0	bioinformatics site:sjsu.edu	463	2	0.750963	chemometrics site:sjsu.edu	7	"computational chemistry" site:sjsu.edu	54	"chemical informatics" site:sjsu.edu	3
			75	http://www.fredonia.edu/	State University of New York, Fredonia	TRUE	FALSE	FALSE	fredonia.edu	TRUE	www.fredonia.edu	http://www.fredonia.edu/	cheminformatics site:fredonia.edu		cheminformatics site:fredonia.edu	1	chemoinformatics site:fredonia.edu	0	bioinformatics site:fredonia.edu	29	1	0.748058	chemometrics site:fredonia.edu	1	"computational chemistry" site:fredonia.edu	1	"chemical informatics" site:fredonia.edu	0
			242	http://www.uh.edu/	University of Houston	TRUE	FALSE	FALSE	uh.edu	TRUE	www.uh.edu	http://www.uh.edu/	cheminformatics site:uh.edu		cheminformatics site:uh.edu	0	chemoinformatics site:uh.edu	2	bioinformatics site:uh.edu	840	2	0.734471	chemometrics site:uh.edu	8	"computational chemistry" site:uh.edu	96	"chemical informatics" site:uh.edu	1
			55	http://www.cuny.edu/	City University of New York	TRUE	FALSE	FALSE	cuny.edu	TRUE	www.cuny.edu	http://www.cuny.edu/	cheminformatics site:cuny.edu		cheminformatics site:cuny.edu	10	chemoinformatics site:cuny.edu	1	bioinformatics site:cuny.edu	1940	11	0.731361	chemometrics site:cuny.edu	7	"computational chemistry" site:cuny.edu	93	"chemical informatics" site:cuny.edu	3
			179	http://www.rochester.edu/	University of Rochester	TRUE	FALSE	FALSE	rochester.edu	TRUE	www.rochester.edu	http://www.rochester.edu/	cheminformatics site:rochester.edu		cheminformatics site:rochester.edu	2	chemoinformatics site:rochester.edu	0	bioinformatics site:rochester.edu	507	2	0.718032	chemometrics site:rochester.edu	22	"computational chemistry" site:rochester.edu	99	"chemical informatics" site:rochester.edu	0
			2	http://www.albany.edu/	State University of New York at Albany	TRUE	FALSE	FALSE	albany.edu	TRUE	www.albany.edu	http://www.albany.edu/	cheminformatics site:albany.edu		cheminformatics site:albany.edu	1	chemoinformatics site:albany.edu	0	bioinformatics site:albany.edu	461	1	0.686508	chemometrics site:albany.edu	3	"computational chemistry" site:albany.edu	63	"chemical informatics" site:albany.edu	2
			45	http://www.cooper.edu/	Cooper	TRUE	FALSE	FALSE	cooper.edu	TRUE	www.cooper.edu	http://www.cooper.edu/	cheminformatics site:cooper.edu		cheminformatics site:cooper.edu	1	chemoinformatics site:cooper.edu	0	bioinformatics site:cooper.edu	4	1	0.653644	chemometrics site:cooper.edu	0	"computational chemistry" site:cooper.edu	26	"chemical informatics" site:cooper.edu	0
			319	http://www.wright.edu/	Wright State University	TRUE	FALSE	FALSE	wright.edu	TRUE	www.wright.edu	http://www.wright.edu/	cheminformatics site:wright.edu		cheminformatics site:wright.edu	1	chemoinformatics site:wright.edu	0	bioinformatics site:wright.edu	951	1	0.619592	chemometrics site:wright.edu	2	"computational chemistry" site:wright.edu	24	"chemical informatics" site:wright.edu	0
			202	http://www.stjohns.edu/	Saint John's University	TRUE	FALSE	FALSE	stjohns.edu	TRUE	www.stjohns.edu	http://www.stjohns.edu/	cheminformatics site:stjohns.edu		cheminformatics site:stjohns.edu	1	chemoinformatics site:stjohns.edu	0	bioinformatics site:stjohns.edu	43	1	0.555113	chemometrics site:stjohns.edu	0	"computational chemistry" site:stjohns.edu	0	"chemical informatics" site:stjohns.edu	0
			70	http://www.esf.edu/	State University of New York	TRUE	FALSE	FALSE	esf.edu	TRUE	www.esf.edu	http://www.esf.edu/	cheminformatics site:esf.edu		cheminformatics site:esf.edu	1	chemoinformatics site:esf.edu	0	bioinformatics site:esf.edu	23	1	0.532833	chemometrics site:esf.edu	0	"computational chemistry" site:esf.edu	28	"chemical informatics" site:esf.edu	0
			87	http://www.hamptonu.edu/	Hampton University	TRUE	FALSE	FALSE	hamptonu.edu	TRUE	www.hamptonu.edu	http://www.hamptonu.edu/	cheminformatics site:hamptonu.edu		cheminformatics site:hamptonu.edu	0	chemoinformatics site:hamptonu.edu	1	bioinformatics site:hamptonu.edu	23	1	0.532833	chemometrics site:hamptonu.edu	1	"computational chemistry" site:hamptonu.edu	12	"chemical informatics" site:hamptonu.edu	0
			17	http://www.brandeis.edu/	Brandeis University	TRUE	FALSE	FALSE	brandeis.edu	TRUE	www.brandeis.edu	http://www.brandeis.edu/	cheminformatics site:brandeis.edu		cheminformatics site:brandeis.edu	0	chemoinformatics site:brandeis.edu	1	bioinformatics site:brandeis.edu	643	1	0.517821	chemometrics site:brandeis.edu	6	"computational chemistry" site:brandeis.edu	91	"chemical informatics" site:brandeis.edu	0
			59	http://www.depaul.edu/	DePaul University	TRUE	FALSE	FALSE	depaul.edu	TRUE	www.depaul.edu	http://www.depaul.edu/	cheminformatics site:depaul.edu		cheminformatics site:depaul.edu	2	chemoinformatics site:depaul.edu	0	bioinformatics site:depaul.edu	272	2	0.499139	chemometrics site:depaul.edu	2	"computational chemistry" site:depaul.edu	88	"chemical informatics" site:depaul.edu	0
			8	http://www.auburn.edu/	Auburn University	TRUE	FALSE	FALSE	auburn.edu	TRUE	www.auburn.edu	http://www.auburn.edu/	cheminformatics site:auburn.edu		cheminformatics site:auburn.edu	0	chemoinformatics site:auburn.edu	1	bioinformatics site:auburn.edu	222	1	0.494898	chemometrics site:auburn.edu	30	"computational chemistry" site:auburn.edu	98	"chemical informatics" site:auburn.edu	0
			36	http://www.clemson.edu/	Clemson University	TRUE	FALSE	FALSE	clemson.edu	TRUE	www.clemson.edu	http://www.clemson.edu/	cheminformatics site:clemson.edu		cheminformatics site:clemson.edu	1	chemoinformatics site:clemson.edu	0	bioinformatics site:clemson.edu	2330	1	0.487346	chemometrics site:clemson.edu	8	"computational chemistry" site:clemson.edu	96	"chemical informatics" site:clemson.edu	8
			84	http://www.gwu.edu/	George Washington University	TRUE	FALSE	FALSE	gwu.edu	TRUE	www.gwu.edu	http://www.gwu.edu/	cheminformatics site:gwu.edu		cheminformatics site:gwu.edu	0	chemoinformatics site:gwu.edu	1	bioinformatics site:gwu.edu	620	1	0.44802	chemometrics site:gwu.edu	2	"computational chemistry" site:gwu.edu	25	"chemical informatics" site:gwu.edu	0
			320	http://www.wsu.edu/	Washington State University	TRUE	FALSE	FALSE	wsu.edu	TRUE	www.wsu.edu	http://www.wsu.edu/	cheminformatics site:wsu.edu		cheminformatics site:wsu.edu	1	chemoinformatics site:wsu.edu	1	bioinformatics site:wsu.edu	1560	2	0.395864	chemometrics site:wsu.edu	36	"computational chemistry" site:wsu.edu	115	"chemical informatics" site:wsu.edu	2
			251	http://www.umb.edu/	University of Massachusetts Boston	TRUE	FALSE	FALSE	umb.edu	TRUE	www.umb.edu	http://www.umb.edu/	cheminformatics site:umb.edu		cheminformatics site:umb.edu	3	chemoinformatics site:umb.edu	1	bioinformatics site:umb.edu	146	4	0.335838	chemometrics site:umb.edu	1	"computational chemistry" site:umb.edu	7	"chemical informatics" site:umb.edu	0
			146	http://www.nmt.edu/	New Mexico Institute of Mining and Technology	TRUE	FALSE	FALSE	nmt.edu	TRUE	www.nmt.edu	http://www.nmt.edu/	cheminformatics site:nmt.edu		cheminformatics site:nmt.edu	1	chemoinformatics site:nmt.edu	0	bioinformatics site:nmt.edu	137	1	0.334165	chemometrics site:nmt.edu	3	"computational chemistry" site:nmt.edu	14	"chemical informatics" site:nmt.edu	0
			49	http://www.csulb.edu/	California State University, Long Beach	TRUE	FALSE	FALSE	csulb.edu	TRUE	www.csulb.edu	http://www.csulb.edu/	cheminformatics site:csulb.edu		cheminformatics site:csulb.edu	1	chemoinformatics site:csulb.edu	0	bioinformatics site:csulb.edu	115	1	0.32581	chemometrics site:csulb.edu	1	"computational chemistry" site:csulb.edu	82	"chemical informatics" site:csulb.edu	0
			170	http://www.plu.edu/	Pacific Lutheran University	TRUE	FALSE	FALSE	plu.edu	TRUE	www.plu.edu	http://www.plu.edu/	cheminformatics site:plu.edu		cheminformatics site:plu.edu	2	chemoinformatics site:plu.edu	0	bioinformatics site:plu.edu	30	2	0.308503	chemometrics site:plu.edu	1	"computational chemistry" site:plu.edu	38	"chemical informatics" site:plu.edu	0
			118	http://www.mcneese.edu/	McNeese State University, LA	TRUE	FALSE	FALSE	mcneese.edu	TRUE	www.mcneese.edu	http://www.mcneese.edu/	cheminformatics site:mcneese.edu		cheminformatics site:mcneese.edu	1	chemoinformatics site:mcneese.edu	0	bioinformatics site:mcneese.edu	17	1	0.275163	chemometrics site:mcneese.edu	0	"computational chemistry" site:mcneese.edu	8	"chemical informatics" site:mcneese.edu	0
			162	http://www.osc.edu/	Ohio Supercomputer Center	TRUE	FALSE	FALSE	osc.edu	TRUE	www.osc.edu	http://www.osc.edu/	cheminformatics site:osc.edu		cheminformatics site:osc.edu	1	chemoinformatics site:osc.edu	0	bioinformatics site:osc.edu	771	1	0.258043	chemometrics site:osc.edu	2	"computational chemistry" site:osc.edu	713	"chemical informatics" site:osc.edu	0
			40	http://www.colby.edu/	Colby College	TRUE	FALSE	FALSE	colby.edu	TRUE	www.colby.edu	http://www.colby.edu/	cheminformatics site:colby.edu		cheminformatics site:colby.edu	1	chemoinformatics site:colby.edu	1	bioinformatics site:colby.edu	102	2	0.203171	chemometrics site:colby.edu	17	"computational chemistry" site:colby.edu	1130	"chemical informatics" site:colby.edu	1
			167	http://www.pdx.edu/	Portland State University	TRUE	FALSE	FALSE	pdx.edu	TRUE	www.pdx.edu	http://www.pdx.edu/	cheminformatics site:pdx.edu		cheminformatics site:pdx.edu	1	chemoinformatics site:pdx.edu	0	bioinformatics site:pdx.edu	118	1	0.189129	chemometrics site:pdx.edu	2	"computational chemistry" site:pdx.edu	55	"chemical informatics" site:pdx.edu	0
			39	http://www.cofc.edu/	College of Charleston	TRUE	FALSE	FALSE	cofc.edu	TRUE	www.cofc.edu	http://www.cofc.edu/	cheminformatics site:cofc.edu		cheminformatics site:cofc.edu	1	chemoinformatics site:cofc.edu	1	bioinformatics site:cofc.edu	124	2	0.185552	chemometrics site:cofc.edu	7	"computational chemistry" site:cofc.edu	45	"chemical informatics" site:cofc.edu	0
			222	http://www.uc.edu/	University of Cincinnati	TRUE	FALSE	FALSE	uc.edu	TRUE	www.uc.edu	http://www.uc.edu/	cheminformatics site:uc.edu		cheminformatics site:uc.edu	2	chemoinformatics site:uc.edu	1	bioinformatics site:uc.edu	633	3	0.0927443	chemometrics site:uc.edu	34	"computational chemistry" site:uc.edu	91	"chemical informatics" site:uc.edu	1
			198	http://www.slu.edu/	Saint Louis University	TRUE	FALSE	FALSE	slu.edu	TRUE	www.slu.edu	http://www.slu.edu/	cheminformatics site:slu.edu		cheminformatics site:slu.edu	2	chemoinformatics site:slu.edu	0	bioinformatics site:slu.edu	99	2	0.0796418	chemometrics site:slu.edu	4	"computational chemistry" site:slu.edu	16	"chemical informatics" site:slu.edu	0
			131	http://www.mtsu.edu/	Middle Tennessee State University	TRUE	FALSE	FALSE	mtsu.edu	TRUE	www.mtsu.edu	http://www.mtsu.edu/	cheminformatics site:mtsu.edu		cheminformatics site:mtsu.edu	1	chemoinformatics site:mtsu.edu	0	bioinformatics site:mtsu.edu	168	1	0.0751361	chemometrics site:mtsu.edu	2	"computational chemistry" site:mtsu.edu	28	"chemical informatics" site:mtsu.edu	0
			171	http://www.pnl.gov/	Pacific Northwest Laboratories, Environmental	FALSE	TRUE	FALSE	pnl.gov	TRUE	www.pnl.gov	http://www.pnl.gov/	cheminformatics site:pnl.gov		cheminformatics site:pnl.gov	2	chemoinformatics site:pnl.gov	0	bioinformatics site:pnl.gov	1120	2	0.0444343	chemometrics site:pnl.gov	178	"computational chemistry" site:pnl.gov	801	"chemical informatics" site:pnl.gov	1
			89	http://www.hawaii.edu/	University of Hawaii	TRUE	FALSE	FALSE	hawaii.edu	TRUE	www.hawaii.edu	http://www.hawaii.edu/	cheminformatics site:hawaii.edu		cheminformatics site:hawaii.edu	1	chemoinformatics site:hawaii.edu	1	bioinformatics site:hawaii.edu	1010	2	0.0440727	chemometrics site:hawaii.edu	22	"computational chemistry" site:hawaii.edu	51	"chemical informatics" site:hawaii.edu	0
			268	http://www.unlv.edu/	University of Nevada-Las Vegas	TRUE	FALSE	FALSE	unlv.edu	TRUE	www.unlv.edu	http://www.unlv.edu/	cheminformatics site:unlv.edu		cheminformatics site:unlv.edu	0	chemoinformatics site:unlv.edu	0	bioinformatics site:unlv.edu	215	0	0	chemometrics site:unlv.edu	5	"computational chemistry" site:unlv.edu	3	"chemical informatics" site:unlv.edu	4
			20	http://www.bsu.edu/	Ball State University	TRUE	FALSE	FALSE	bsu.edu	TRUE	www.bsu.edu	http://www.bsu.edu/	cheminformatics site:bsu.edu		cheminformatics site:bsu.edu	0	chemoinformatics site:bsu.edu	0	bioinformatics site:bsu.edu	125	0	0	chemometrics site:bsu.edu	1	"computational chemistry" site:bsu.edu	10	"chemical informatics" site:bsu.edu	3
			113	http://www.luc.edu/	Loyola University Chicago	TRUE	FALSE	FALSE	luc.edu	TRUE	www.luc.edu	http://www.luc.edu/	cheminformatics site:luc.edu		cheminformatics site:luc.edu	0	chemoinformatics site:luc.edu	0	bioinformatics site:luc.edu	927	0	0	chemometrics site:luc.edu	2	"computational chemistry" site:luc.edu	16	"chemical informatics" site:luc.edu	2
			237	http://www.udayton.edu/	University of Dayton	TRUE	FALSE	FALSE	udayton.edu	TRUE	www.udayton.edu	http://www.udayton.edu/	cheminformatics site:udayton.edu		cheminformatics site:udayton.edu	0	chemoinformatics site:udayton.edu	0	bioinformatics site:udayton.edu	222	0	0	chemometrics site:udayton.edu	1	"computational chemistry" site:udayton.edu	5	"chemical informatics" site:udayton.edu	2
			31	http://www.centre.edu/	Centre College	TRUE	FALSE	FALSE	centre.edu	TRUE	www.centre.edu	http://www.centre.edu/	cheminformatics site:centre.edu		cheminformatics site:centre.edu	0	chemoinformatics site:centre.edu	0	bioinformatics site:centre.edu	9	0	0	chemometrics site:centre.edu	1	"computational chemistry" site:centre.edu	8	"chemical informatics" site:centre.edu	1
			92	http://www.iit.edu/	Illinois Institute of Technology	TRUE	FALSE	FALSE	iit.edu	TRUE	www.iit.edu	http://www.iit.edu/	cheminformatics site:iit.edu		cheminformatics site:iit.edu	0	chemoinformatics site:iit.edu	0	bioinformatics site:iit.edu	162	0	0	chemometrics site:iit.edu	22	"computational chemistry" site:iit.edu	33	"chemical informatics" site:iit.edu	1
			101	http://www.k-state.edu/	Kansas State University	TRUE	FALSE	FALSE	k-state.edu	TRUE	www.k-state.edu	http://www.k-state.edu/	cheminformatics site:k-state.edu		cheminformatics site:k-state.edu	0	chemoinformatics site:k-state.edu	0	bioinformatics site:k-state.edu	558	0	0	chemometrics site:k-state.edu	54	"computational chemistry" site:k-state.edu	19	"chemical informatics" site:k-state.edu	1
			125	http://www.montana.edu/	Montana State University	TRUE	FALSE	FALSE	montana.edu	TRUE	www.montana.edu	http://www.montana.edu/	cheminformatics site:montana.edu		cheminformatics site:montana.edu	0	chemoinformatics site:montana.edu	0	bioinformatics site:montana.edu	727	0	0	chemometrics site:montana.edu	10	"computational chemistry" site:montana.edu	353	"chemical informatics" site:montana.edu	1
			142	http://www.niu.edu/	Northern Illinois University	TRUE	FALSE	FALSE	niu.edu	TRUE	www.niu.edu	http://www.niu.edu/	cheminformatics site:niu.edu		cheminformatics site:niu.edu	0	chemoinformatics site:niu.edu	0	bioinformatics site:niu.edu	255	0	0	chemometrics site:niu.edu	3	"computational chemistry" site:niu.edu	16	"chemical informatics" site:niu.edu	1
			154	http://www.odu.edu/	Old Dominion University	TRUE	FALSE	FALSE	odu.edu	TRUE	www.odu.edu	http://www.odu.edu/	cheminformatics site:odu.edu		cheminformatics site:odu.edu	0	chemoinformatics site:odu.edu	0	bioinformatics site:odu.edu	226	0	0	chemometrics site:odu.edu	6	"computational chemistry" site:odu.edu	24	"chemical informatics" site:odu.edu	1
			178	http://www.rit.edu/	Rochester Institute of Technology	TRUE	FALSE	FALSE	rit.edu	TRUE	www.rit.edu	http://www.rit.edu/	cheminformatics site:rit.edu		cheminformatics site:rit.edu	0	chemoinformatics site:rit.edu	0	bioinformatics site:rit.edu	1100	0	0	chemometrics site:rit.edu	22	"computational chemistry" site:rit.edu	92	"chemical informatics" site:rit.edu	1
			211	http://www.tufts.edu/	Tufts University	TRUE	FALSE	FALSE	tufts.edu	TRUE	www.tufts.edu	http://www.tufts.edu/	cheminformatics site:tufts.edu		cheminformatics site:tufts.edu	0	chemoinformatics site:tufts.edu	0	bioinformatics site:tufts.edu	986	0	0	chemometrics site:tufts.edu	19	"computational chemistry" site:tufts.edu	24	"chemical informatics" site:tufts.edu	1
			218	http://www.uah.edu/	University of Alabama in Huntsville,	TRUE	FALSE	FALSE	uah.edu	TRUE	www.uah.edu	http://www.uah.edu/	cheminformatics site:uah.edu		cheminformatics site:uah.edu	0	chemoinformatics site:uah.edu	0	bioinformatics site:uah.edu	143	0	0	chemometrics site:uah.edu	2	"computational chemistry" site:uah.edu	9	"chemical informatics" site:uah.edu	1
			284	http://www.usp.edu/	University of the Sciences in Philadelphia	TRUE	FALSE	FALSE	usp.edu	TRUE	www.usp.edu	http://www.usp.edu/	cheminformatics site:usp.edu		cheminformatics site:usp.edu	0	chemoinformatics site:usp.edu	0	bioinformatics site:usp.edu	345	0	0	chemometrics site:usp.edu	1	"computational chemistry" site:usp.edu	139	"chemical informatics" site:usp.edu	1
			1	http://www.alaska.edu/	Alaska Fairbanks, University of	TRUE	FALSE	FALSE	alaska.edu	TRUE	www.alaska.edu	http://www.alaska.edu/	cheminformatics site:alaska.edu		cheminformatics site:alaska.edu	0	chemoinformatics site:alaska.edu	0	bioinformatics site:alaska.edu	116	0	0	chemometrics site:alaska.edu	2	"computational chemistry" site:alaska.edu	7	"chemical informatics" site:alaska.edu	0
			3	http://www.american.edu/	American University Washington, DC	TRUE	FALSE	FALSE	american.edu	TRUE	www.american.edu	http://www.american.edu/	cheminformatics site:american.edu		cheminformatics site:american.edu	0	chemoinformatics site:american.edu	0	bioinformatics site:american.edu	232	0	0	chemometrics site:american.edu	3	"computational chemistry" site:american.edu	2	"chemical informatics" site:american.edu	0
			4	http://www.ameslab.gov/	AmesLab	FALSE	TRUE	FALSE	ameslab.gov	TRUE	www.ameslab.gov	http://www.ameslab.gov/	cheminformatics site:ameslab.gov		cheminformatics site:ameslab.gov	0	chemoinformatics site:ameslab.gov	0	bioinformatics site:ameslab.gov	10	0	0	chemometrics site:ameslab.gov	33	"computational chemistry" site:ameslab.gov	89	"chemical informatics" site:ameslab.gov	0
			5	http://www.amherst.edu/	Amherst College, MA	TRUE	FALSE	FALSE	amherst.edu	TRUE	www.amherst.edu	http://www.amherst.edu/	cheminformatics site:amherst.edu		cheminformatics site:amherst.edu	0	chemoinformatics site:amherst.edu	0	bioinformatics site:amherst.edu	47	0	0	chemometrics site:amherst.edu	0	"computational chemistry" site:amherst.edu	0	"chemical informatics" site:amherst.edu	0
			10	http://www.bc.edu/	Boston College	TRUE	FALSE	FALSE	bc.edu	TRUE	www.bc.edu	http://www.bc.edu/	cheminformatics site:bc.edu		cheminformatics site:bc.edu	0	chemoinformatics site:bc.edu	0	bioinformatics site:bc.edu	659	0	0	chemometrics site:bc.edu	0	"computational chemistry" site:bc.edu	26	"chemical informatics" site:bc.edu	0
			12	http://www.bethanywv.edu/	Bethany College	TRUE	FALSE	FALSE	bethanywv.edu	TRUE	www.bethanywv.edu	http://www.bethanywv.edu/	cheminformatics site:bethanywv.edu		cheminformatics site:bethanywv.edu	0	chemoinformatics site:bethanywv.edu	0	bioinformatics site:bethanywv.edu	0	0	0	chemometrics site:bethanywv.edu	0	"computational chemistry" site:bethanywv.edu	0	"chemical informatics" site:bethanywv.edu	0
			14	http://www.binghamton.edu/	Binghamton University State University of New York	TRUE	FALSE	FALSE	binghamton.edu	TRUE	www.binghamton.edu	http://www.binghamton.edu/	cheminformatics site:binghamton.edu		cheminformatics site:binghamton.edu	0	chemoinformatics site:binghamton.edu	0	bioinformatics site:binghamton.edu	128	0	0	chemometrics site:binghamton.edu	1	"computational chemistry" site:binghamton.edu	23	"chemical informatics" site:binghamton.edu	0
			15	http://www.bnl.gov/	Brookhaven National Laboratory,	FALSE	TRUE	FALSE	bnl.gov	TRUE	www.bnl.gov	http://www.bnl.gov/	cheminformatics site:bnl.gov		cheminformatics site:bnl.gov	0	chemoinformatics site:bnl.gov	0	bioinformatics site:bnl.gov	141	0	0	chemometrics site:bnl.gov	2	"computational chemistry" site:bnl.gov	23	"chemical informatics" site:bnl.gov	0
			16	http://www.bradley.edu/	Bradley University,	TRUE	FALSE	FALSE	bradley.edu	TRUE	www.bradley.edu	http://www.bradley.edu/	cheminformatics site:bradley.edu		cheminformatics site:bradley.edu	0	chemoinformatics site:bradley.edu	0	bioinformatics site:bradley.edu	7	0	0	chemometrics site:bradley.edu	3	"computational chemistry" site:bradley.edu	3	"chemical informatics" site:bradley.edu	0
			22	http://www.bucknell.edu/	Bucknell University	TRUE	FALSE	FALSE	bucknell.edu	TRUE	www.bucknell.edu	http://www.bucknell.edu/	cheminformatics site:bucknell.edu		cheminformatics site:bucknell.edu	0	chemoinformatics site:bucknell.edu	0	bioinformatics site:bucknell.edu	34	0	0	chemometrics site:bucknell.edu	1	"computational chemistry" site:bucknell.edu	0	"chemical informatics" site:bucknell.edu	0
			24	http://www.butler.edu/	Butler University	TRUE	FALSE	FALSE	butler.edu	TRUE	www.butler.edu	http://www.butler.edu/	cheminformatics site:butler.edu		cheminformatics site:butler.edu	0	chemoinformatics site:butler.edu	0	bioinformatics site:butler.edu	52	0	0	chemometrics site:butler.edu	0	"computational chemistry" site:butler.edu	1	"chemical informatics" site:butler.edu	0
			28	http://www.calvin.edu/	Calvin College, ment	TRUE	FALSE	FALSE	calvin.edu	TRUE	www.calvin.edu	http://www.calvin.edu/	cheminformatics site:calvin.edu		cheminformatics site:calvin.edu	0	chemoinformatics site:calvin.edu	0	bioinformatics site:calvin.edu	52	0	0	chemometrics site:calvin.edu	1	"computational chemistry" site:calvin.edu	23	"chemical informatics" site:calvin.edu	0
			29	http://www.cau.edu/	Clark Atlanta University	TRUE	FALSE	FALSE	cau.edu	TRUE	www.cau.edu	http://www.cau.edu/	cheminformatics site:cau.edu		cheminformatics site:cau.edu	0	chemoinformatics site:cau.edu	0	bioinformatics site:cau.edu	9	0	0	chemometrics site:cau.edu	0	"computational chemistry" site:cau.edu	4	"chemical informatics" site:cau.edu	0
			30	http://www.cc.edu/	Carroll College	TRUE	FALSE	FALSE	cc.edu	TRUE	www.cc.edu	http://www.cc.edu/	cheminformatics site:cc.edu		cheminformatics site:cc.edu	0	chemoinformatics site:cc.edu	0	bioinformatics site:cc.edu	3	0	0	chemometrics site:cc.edu	0	"computational chemistry" site:cc.edu	5	"chemical informatics" site:cc.edu	0
			32	http://www.ciit.org/	Chemical Industry Institute of Toxicology	FALSE	FALSE	TRUE	ciit.org	TRUE	www.ciit.org	http://www.ciit.org/	cheminformatics site:ciit.org		cheminformatics site:ciit.org	0	chemoinformatics site:ciit.org	0	bioinformatics site:ciit.org	2	0	0	chemometrics site:ciit.org	0	"computational chemistry" site:ciit.org	0	"chemical informatics" site:ciit.org	0
			33	http://www.claremont.edu/	Claremont Colleges	TRUE	FALSE	FALSE	claremont.edu	TRUE	www.claremont.edu	http://www.claremont.edu/	cheminformatics site:claremont.edu		cheminformatics site:claremont.edu	0	chemoinformatics site:claremont.edu	0	bioinformatics site:claremont.edu	31	0	0	chemometrics site:claremont.edu	0	"computational chemistry" site:claremont.edu	9	"chemical informatics" site:claremont.edu	0
			47	http://www.csueastbay.edu/	California State University, East Bay	TRUE	FALSE	FALSE	csueastbay.edu	TRUE	www.csueastbay.edu	http://www.csueastbay.edu/	cheminformatics site:csueastbay.edu		cheminformatics site:csueastbay.edu	0	chemoinformatics site:csueastbay.edu	0	bioinformatics site:csueastbay.edu	149	0	0	chemometrics site:csueastbay.edu	2	"computational chemistry" site:csueastbay.edu	3	"chemical informatics" site:csueastbay.edu	0
			48	http://www.csufresno.edu/	California State University, Fresno	TRUE	FALSE	FALSE	csufresno.edu	TRUE	www.csufresno.edu	http://www.csufresno.edu/	cheminformatics site:csufresno.edu		cheminformatics site:csufresno.edu	0	chemoinformatics site:csufresno.edu	0	bioinformatics site:csufresno.edu	118	0	0	chemometrics site:csufresno.edu	3	"computational chemistry" site:csufresno.edu	5	"chemical informatics" site:csufresno.edu	0
			50	http://www.csun.edu/	California State University, Northridge	TRUE	FALSE	FALSE	csun.edu	TRUE	www.csun.edu	http://www.csun.edu/	cheminformatics site:csun.edu		cheminformatics site:csun.edu	0	chemoinformatics site:csun.edu	0	bioinformatics site:csun.edu	98	0	0	chemometrics site:csun.edu	0	"computational chemistry" site:csun.edu	8	"chemical informatics" site:csun.edu	0
			52	http://www.csus.edu/	California State University, Sacramento	TRUE	FALSE	FALSE	csus.edu	TRUE	www.csus.edu	http://www.csus.edu/	cheminformatics site:csus.edu		cheminformatics site:csus.edu	0	chemoinformatics site:csus.edu	0	bioinformatics site:csus.edu	109	0	0	chemometrics site:csus.edu	1	"computational chemistry" site:csus.edu	113	"chemical informatics" site:csus.edu	0
			53	http://www.csustan.edu/	California State University Stanislaus	TRUE	FALSE	FALSE	csustan.edu	TRUE	www.csustan.edu	http://www.csustan.edu/	cheminformatics site:csustan.edu		cheminformatics site:csustan.edu	0	chemoinformatics site:csustan.edu	0	bioinformatics site:csustan.edu	61	0	0	chemometrics site:csustan.edu	4	"computational chemistry" site:csustan.edu	3	"chemical informatics" site:csustan.edu	0
			54	http://www.cua.edu/	Catholic University of America	TRUE	FALSE	FALSE	cua.edu	TRUE	www.cua.edu	http://www.cua.edu/	cheminformatics site:cua.edu		cheminformatics site:cua.edu	0	chemoinformatics site:cua.edu	0	bioinformatics site:cua.edu	72	0	0	chemometrics site:cua.edu	2	"computational chemistry" site:cua.edu	22	"chemical informatics" site:cua.edu	0
			56	http://www.cuw.edu/	Concordia University, WI	TRUE	FALSE	FALSE	cuw.edu	TRUE	www.cuw.edu	http://www.cuw.edu/	cheminformatics site:cuw.edu		cheminformatics site:cuw.edu	0	chemoinformatics site:cuw.edu	0	bioinformatics site:cuw.edu	0	0	0	chemometrics site:cuw.edu	0	"computational chemistry" site:cuw.edu	0	"chemical informatics" site:cuw.edu	0
			57	http://www.cwru.edu/	Case Western Reserve University	TRUE	FALSE	FALSE	cwru.edu	TRUE	www.cwru.edu	http://www.cwru.edu/	cheminformatics site:cwru.edu		cheminformatics site:cwru.edu	0	chemoinformatics site:cwru.edu	0	bioinformatics site:cwru.edu	184	0	0	chemometrics site:cwru.edu	5	"computational chemistry" site:cwru.edu	15	"chemical informatics" site:cwru.edu	0
			64	http://www.eckerd.edu/	Eckerd College	TRUE	FALSE	FALSE	eckerd.edu	TRUE	www.eckerd.edu	http://www.eckerd.edu/	cheminformatics site:eckerd.edu		cheminformatics site:eckerd.edu	0	chemoinformatics site:eckerd.edu	0	bioinformatics site:eckerd.edu	31	0	0	chemometrics site:eckerd.edu	0	"computational chemistry" site:eckerd.edu	9	"chemical informatics" site:eckerd.edu	0
			66	http://www.eiu.edu/	Eastern Illinois University	TRUE	FALSE	FALSE	eiu.edu	TRUE	www.eiu.edu	http://www.eiu.edu/	cheminformatics site:eiu.edu		cheminformatics site:eiu.edu	0	chemoinformatics site:eiu.edu	0	bioinformatics site:eiu.edu	20	0	0	chemometrics site:eiu.edu	2	"computational chemistry" site:eiu.edu	13	"chemical informatics" site:eiu.edu	0
			69	http://www.enmu.edu/	Eastern New Mexico	TRUE	FALSE	FALSE	enmu.edu	TRUE	www.enmu.edu	http://www.enmu.edu/	cheminformatics site:enmu.edu		cheminformatics site:enmu.edu	0	chemoinformatics site:enmu.edu	0	bioinformatics site:enmu.edu	5	0	0	chemometrics site:enmu.edu	0	"computational chemistry" site:enmu.edu	3	"chemical informatics" site:enmu.edu	0
			71	http://www.etsu-tn.edu/	East Tennessee State University	TRUE	FALSE	FALSE	etsu-tn.edu	TRUE	www.etsu-tn.edu	http://www.etsu-tn.edu/	cheminformatics site:etsu-tn.edu		cheminformatics site:etsu-tn.edu	0	chemoinformatics site:etsu-tn.edu	0	bioinformatics site:etsu-tn.edu	0	0	0	chemometrics site:etsu-tn.edu	0	"computational chemistry" site:etsu-tn.edu	0	"chemical informatics" site:etsu-tn.edu	0
			78	http://www.furman.edu/	Furman University, SS	TRUE	FALSE	FALSE	furman.edu	TRUE	www.furman.edu	http://www.furman.edu/	cheminformatics site:furman.edu		cheminformatics site:furman.edu	0	chemoinformatics site:furman.edu	0	bioinformatics site:furman.edu	59	0	0	chemometrics site:furman.edu	0	"computational chemistry" site:furman.edu	5	"chemical informatics" site:furman.edu	0
			82	http://www.govst.edu/	Governors State University, IL	TRUE	TRUE	FALSE	govst.edu	TRUE	www.govst.edu	http://www.govst.edu/	cheminformatics site:govst.edu		cheminformatics site:govst.edu	0	chemoinformatics site:govst.edu	0	bioinformatics site:govst.edu	8	0	0	chemometrics site:govst.edu	0	"computational chemistry" site:govst.edu	3	"chemical informatics" site:govst.edu	0
			85	http://www.hahnemann.edu/	Hahnemann University,	TRUE	FALSE	FALSE	hahnemann.edu	TRUE	www.hahnemann.edu	http://www.hahnemann.edu/	cheminformatics site:hahnemann.edu		cheminformatics site:hahnemann.edu	0	chemoinformatics site:hahnemann.edu	0	bioinformatics site:hahnemann.edu	0	0	0	chemometrics site:hahnemann.edu	0	"computational chemistry" site:hahnemann.edu	0	"chemical informatics" site:hahnemann.edu	0
			86	http://www.hamline.edu/	Hamline University,	TRUE	FALSE	FALSE	hamline.edu	TRUE	www.hamline.edu	http://www.hamline.edu/	cheminformatics site:hamline.edu		cheminformatics site:hamline.edu	0	chemoinformatics site:hamline.edu	0	bioinformatics site:hamline.edu	3	0	0	chemometrics site:hamline.edu	0	"computational chemistry" site:hamline.edu	0	"chemical informatics" site:hamline.edu	0
			90	http://www.howard.edu/	Howard University	TRUE	FALSE	FALSE	howard.edu	TRUE	www.howard.edu	http://www.howard.edu/	cheminformatics site:howard.edu		cheminformatics site:howard.edu	0	chemoinformatics site:howard.edu	0	bioinformatics site:howard.edu	97	0	0	chemometrics site:howard.edu	0	"computational chemistry" site:howard.edu	33	"chemical informatics" site:howard.edu	0
			93	http://www.ilstu.edu/	Illinois State Universitiy	TRUE	FALSE	FALSE	ilstu.edu	TRUE	www.ilstu.edu	http://www.ilstu.edu/	cheminformatics site:ilstu.edu		cheminformatics site:ilstu.edu	0	chemoinformatics site:ilstu.edu	0	bioinformatics site:ilstu.edu	88	0	0	chemometrics site:ilstu.edu	0	"computational chemistry" site:ilstu.edu	59	"chemical informatics" site:ilstu.edu	0
			95	http://www.indstate.edu/	Indiana State University	TRUE	FALSE	FALSE	indstate.edu	TRUE	www.indstate.edu	http://www.indstate.edu/	cheminformatics site:indstate.edu		cheminformatics site:indstate.edu	0	chemoinformatics site:indstate.edu	0	bioinformatics site:indstate.edu	108	0	0	chemometrics site:indstate.edu	0	"computational chemistry" site:indstate.edu	50	"chemical informatics" site:indstate.edu	0
			103	http://www.lafayette.edu/	Lafayette College (Easton, PA)	TRUE	FALSE	FALSE	lafayette.edu	TRUE	www.lafayette.edu	http://www.lafayette.edu/	cheminformatics site:lafayette.edu		cheminformatics site:lafayette.edu	0	chemoinformatics site:lafayette.edu	0	bioinformatics site:lafayette.edu	4	0	0	chemometrics site:lafayette.edu	0	"computational chemistry" site:lafayette.edu	5	"chemical informatics" site:lafayette.edu	0
			104	http://www.lamar.edu/	Lamar University	TRUE	FALSE	FALSE	lamar.edu	TRUE	www.lamar.edu	http://www.lamar.edu/	cheminformatics site:lamar.edu		cheminformatics site:lamar.edu	0	chemoinformatics site:lamar.edu	0	bioinformatics site:lamar.edu	29	0	0	chemometrics site:lamar.edu	1	"computational chemistry" site:lamar.edu	29	"chemical informatics" site:lamar.edu	0
			109	http://www.lmu.edu/	Loyola Marymount University	TRUE	FALSE	FALSE	lmu.edu	TRUE	www.lmu.edu	http://www.lmu.edu/	cheminformatics site:lmu.edu		cheminformatics site:lmu.edu	0	chemoinformatics site:lmu.edu	0	bioinformatics site:lmu.edu	134	0	0	chemometrics site:lmu.edu	0	"computational chemistry" site:lmu.edu	3	"chemical informatics" site:lmu.edu	0
			110	http://www.loras.edu/	Loras College, Iowa	TRUE	FALSE	FALSE	loras.edu	TRUE	www.loras.edu	http://www.loras.edu/	cheminformatics site:loras.edu		cheminformatics site:loras.edu	0	chemoinformatics site:loras.edu	0	bioinformatics site:loras.edu	2	0	0	chemometrics site:loras.edu	0	"computational chemistry" site:loras.edu	1	"chemical informatics" site:loras.edu	0
			114	http://www.lvc.edu/	Lebanon Valley College	TRUE	FALSE	FALSE	lvc.edu	TRUE	www.lvc.edu	http://www.lvc.edu/	cheminformatics site:lvc.edu		cheminformatics site:lvc.edu	0	chemoinformatics site:lvc.edu	0	bioinformatics site:lvc.edu	3	0	0	chemometrics site:lvc.edu	5	"computational chemistry" site:lvc.edu	5	"chemical informatics" site:lvc.edu	0
			115	http://www.lycoming.edu/	Lycoming College	TRUE	FALSE	FALSE	lycoming.edu	TRUE	www.lycoming.edu	http://www.lycoming.edu/	cheminformatics site:lycoming.edu		cheminformatics site:lycoming.edu	0	chemoinformatics site:lycoming.edu	0	bioinformatics site:lycoming.edu	80	0	0	chemometrics site:lycoming.edu	5	"computational chemistry" site:lycoming.edu	8	"chemical informatics" site:lycoming.edu	0
			117	http://www.marshall.edu/	Marshall University	TRUE	FALSE	FALSE	marshall.edu	TRUE	www.marshall.edu	http://www.marshall.edu/	cheminformatics site:marshall.edu		cheminformatics site:marshall.edu	0	chemoinformatics site:marshall.edu	0	bioinformatics site:marshall.edu	178	0	0	chemometrics site:marshall.edu	3	"computational chemistry" site:marshall.edu	33	"chemical informatics" site:marshall.edu	0
			120	http://www.methodist.edu/	Methodist University - Fayetteville, NC	TRUE	FALSE	FALSE	methodist.edu	TRUE	www.methodist.edu	http://www.methodist.edu/	cheminformatics site:methodist.edu		cheminformatics site:methodist.edu	0	chemoinformatics site:methodist.edu	0	bioinformatics site:methodist.edu	1	0	0	chemometrics site:methodist.edu	0	"computational chemistry" site:methodist.edu	4	"chemical informatics" site:methodist.edu	0
			127	http://www.MsState.edu/	Mississippi State University,	TRUE	FALSE	FALSE	MsState.edu	TRUE	www.MsState.edu	http://www.MsState.edu/	cheminformatics site:MsState.edu		cheminformatics site:MsState.edu	0	chemoinformatics site:MsState.edu	0	bioinformatics site:MsState.edu	478	0	0	chemometrics site:MsState.edu	7	"computational chemistry" site:MsState.edu	100	"chemical informatics" site:MsState.edu	0
			129	http://www.msus.edu/	Winona State University (Minnesota),	TRUE	FALSE	FALSE	msus.edu	TRUE	www.msus.edu	http://www.msus.edu/	cheminformatics site:msus.edu		cheminformatics site:msus.edu	0	chemoinformatics site:msus.edu	0	bioinformatics site:msus.edu	0	0	0	chemometrics site:msus.edu	0	"computational chemistry" site:msus.edu	0	"chemical informatics" site:msus.edu	0
			130	http://www.mtech.edu/	Montana Tech of The University of Montana	TRUE	FALSE	FALSE	mtech.edu	TRUE	www.mtech.edu	http://www.mtech.edu/	cheminformatics site:mtech.edu		cheminformatics site:mtech.edu	0	chemoinformatics site:mtech.edu	0	bioinformatics site:mtech.edu	3	0	0	chemometrics site:mtech.edu	1	"computational chemistry" site:mtech.edu	6	"chemical informatics" site:mtech.edu	0
			134	http://www.murraystate.edu/	Murray State University	TRUE	FALSE	FALSE	murraystate.edu	TRUE	www.murraystate.edu	http://www.murraystate.edu/	cheminformatics site:murraystate.edu		cheminformatics site:murraystate.edu	0	chemoinformatics site:murraystate.edu	0	bioinformatics site:murraystate.edu	26	0	0	chemometrics site:murraystate.edu	0	"computational chemistry" site:murraystate.edu	25	"chemical informatics" site:murraystate.edu	0
			135	http://www.mursuky.edu/	Murray State University	TRUE	FALSE	FALSE	mursuky.edu	TRUE	www.mursuky.edu	http://www.mursuky.edu/	cheminformatics site:mursuky.edu		cheminformatics site:mursuky.edu	0	chemoinformatics site:mursuky.edu	0	bioinformatics site:mursuky.edu	0	0	0	chemometrics site:mursuky.edu	0	"computational chemistry" site:mursuky.edu	0	"chemical informatics" site:mursuky.edu	0
			136	http://www.mwsc.edu/	Missouri Western State College	TRUE	FALSE	FALSE	mwsc.edu	TRUE	www.mwsc.edu	http://www.mwsc.edu/	cheminformatics site:mwsc.edu		cheminformatics site:mwsc.edu	0	chemoinformatics site:mwsc.edu	0	bioinformatics site:mwsc.edu	0	0	0	chemometrics site:mwsc.edu	0	"computational chemistry" site:mwsc.edu	0	"chemical informatics" site:mwsc.edu	0
			137	http://www.nau.edu/	Northern Arizona University	TRUE	FALSE	FALSE	nau.edu	TRUE	www.nau.edu	http://www.nau.edu/	cheminformatics site:nau.edu		cheminformatics site:nau.edu	0	chemoinformatics site:nau.edu	0	bioinformatics site:nau.edu	197	0	0	chemometrics site:nau.edu	3	"computational chemistry" site:nau.edu	8	"chemical informatics" site:nau.edu	0
			144	http://www.nmhu.edu/	New Mexico Highlands University	TRUE	FALSE	FALSE	nmhu.edu	TRUE	www.nmhu.edu	http://www.nmhu.edu/	cheminformatics site:nmhu.edu		cheminformatics site:nmhu.edu	0	chemoinformatics site:nmhu.edu	0	bioinformatics site:nmhu.edu	3	0	0	chemometrics site:nmhu.edu	0	"computational chemistry" site:nmhu.edu	0	"chemical informatics" site:nmhu.edu	0
			148	http://www.northeastern.edu/	Northeastern University	TRUE	FALSE	FALSE	northeastern.edu	TRUE	www.northeastern.edu	http://www.northeastern.edu/	cheminformatics site:northeastern.edu		cheminformatics site:northeastern.edu	0	chemoinformatics site:northeastern.edu	0	bioinformatics site:northeastern.edu	135	0	0	chemometrics site:northeastern.edu	0	"computational chemistry" site:northeastern.edu	1	"chemical informatics" site:northeastern.edu	0
			150	http://www.nwu.edu/	Northwestern University	TRUE	FALSE	FALSE	nwu.edu	TRUE	www.nwu.edu	http://www.nwu.edu/	cheminformatics site:nwu.edu		cheminformatics site:nwu.edu	0	chemoinformatics site:nwu.edu	0	bioinformatics site:nwu.edu	0	0	0	chemometrics site:nwu.edu	0	"computational chemistry" site:nwu.edu	0	"chemical informatics" site:nwu.edu	0
			155	http://www.ogi.edu/	Oregon Health & Sciences University	TRUE	FALSE	FALSE	ogi.edu	TRUE	www.ogi.edu	http://www.ogi.edu/	cheminformatics site:ogi.edu		cheminformatics site:ogi.edu	0	chemoinformatics site:ogi.edu	0	bioinformatics site:ogi.edu	70	0	0	chemometrics site:ogi.edu	1	"computational chemistry" site:ogi.edu	3	"chemical informatics" site:ogi.edu	0
			163	http://www.oswego.edu/	State University of New York, Oswego	TRUE	FALSE	FALSE	oswego.edu	TRUE	www.oswego.edu	http://www.oswego.edu/	cheminformatics site:oswego.edu		cheminformatics site:oswego.edu	0	chemoinformatics site:oswego.edu	0	bioinformatics site:oswego.edu	28	0	0	chemometrics site:oswego.edu	0	"computational chemistry" site:oswego.edu	4	"chemical informatics" site:oswego.edu	0
			165	http://www.pacific.edu/	University of the Pacific	TRUE	FALSE	FALSE	pacific.edu	TRUE	www.pacific.edu	http://www.pacific.edu/	cheminformatics site:pacific.edu		cheminformatics site:pacific.edu	0	chemoinformatics site:pacific.edu	0	bioinformatics site:pacific.edu	1080	0	0	chemometrics site:pacific.edu	4	"computational chemistry" site:pacific.edu	105	"chemical informatics" site:pacific.edu	0
			166	http://www.pacificu.edu/	Pacific University (Forest Grove, Oregon)	TRUE	FALSE	FALSE	pacificu.edu	TRUE	www.pacificu.edu	http://www.pacificu.edu/	cheminformatics site:pacificu.edu		cheminformatics site:pacificu.edu	0	chemoinformatics site:pacificu.edu	0	bioinformatics site:pacificu.edu	725	0	0	chemometrics site:pacificu.edu	0	"computational chemistry" site:pacificu.edu	5	"chemical informatics" site:pacificu.edu	0
			169	http://www.pittstate.edu/	Pittsburg State University	TRUE	FALSE	FALSE	pittstate.edu	TRUE	www.pittstate.edu	http://www.pittstate.edu/	cheminformatics site:pittstate.edu		cheminformatics site:pittstate.edu	0	chemoinformatics site:pittstate.edu	0	bioinformatics site:pittstate.edu	23	0	0	chemometrics site:pittstate.edu	2	"computational chemistry" site:pittstate.edu	19	"chemical informatics" site:pittstate.edu	0
			185	http://www.scranton.edu/	University of Scranton, Pennsylvania	TRUE	FALSE	FALSE	scranton.edu	TRUE	www.scranton.edu	http://www.scranton.edu/	cheminformatics site:scranton.edu		cheminformatics site:scranton.edu	0	chemoinformatics site:scranton.edu	0	bioinformatics site:scranton.edu	13	0	0	chemometrics site:scranton.edu	0	"computational chemistry" site:scranton.edu	25	"chemical informatics" site:scranton.edu	0
			191	http://www.shsu.edu/	Sam Houston State University	TRUE	FALSE	FALSE	shsu.edu	TRUE	www.shsu.edu	http://www.shsu.edu/	cheminformatics site:shsu.edu		cheminformatics site:shsu.edu	0	chemoinformatics site:shsu.edu	0	bioinformatics site:shsu.edu	23	0	0	chemometrics site:shsu.edu	1	"computational chemistry" site:shsu.edu	3	"chemical informatics" site:shsu.edu	0
			193	http://www.siu.edu/	Southern Illinois University at	TRUE	FALSE	FALSE	siu.edu	TRUE	www.siu.edu	http://www.siu.edu/	cheminformatics site:siu.edu		cheminformatics site:siu.edu	0	chemoinformatics site:siu.edu	0	bioinformatics site:siu.edu	197	0	0	chemometrics site:siu.edu	3	"computational chemistry" site:siu.edu	21	"chemical informatics" site:siu.edu	0
			194	http://www.siuc.edu/	Southern Illinois University Carbondale	TRUE	FALSE	FALSE	siuc.edu	TRUE	www.siuc.edu	http://www.siuc.edu/	cheminformatics site:siuc.edu		cheminformatics site:siuc.edu	0	chemoinformatics site:siuc.edu	0	bioinformatics site:siuc.edu	79	0	0	chemometrics site:siuc.edu	1	"computational chemistry" site:siuc.edu	7	"chemical informatics" site:siuc.edu	0
			196	http://www.sjc.edu/	Saint Joseph College Connecticut	TRUE	FALSE	FALSE	sjc.edu	TRUE	www.sjc.edu	http://www.sjc.edu/	cheminformatics site:sjc.edu		cheminformatics site:sjc.edu	0	chemoinformatics site:sjc.edu	0	bioinformatics site:sjc.edu	15	0	0	chemometrics site:sjc.edu	0	"computational chemistry" site:sjc.edu	0	"chemical informatics" site:sjc.edu	0
			206	http://www.tcu.edu/	Texas Christian University (TCU)	TRUE	FALSE	FALSE	tcu.edu	TRUE	www.tcu.edu	http://www.tcu.edu/	cheminformatics site:tcu.edu		cheminformatics site:tcu.edu	0	chemoinformatics site:tcu.edu	0	bioinformatics site:tcu.edu	50	0	0	chemometrics site:tcu.edu	1	"computational chemistry" site:tcu.edu	7	"chemical informatics" site:tcu.edu	0
			209	http://www.tsu.edu/	Texas Southern University	TRUE	FALSE	FALSE	tsu.edu	TRUE	www.tsu.edu	http://www.tsu.edu/	cheminformatics site:tsu.edu		cheminformatics site:tsu.edu	0	chemoinformatics site:tsu.edu	0	bioinformatics site:tsu.edu	34	0	0	chemometrics site:tsu.edu	0	"computational chemistry" site:tsu.edu	4	"chemical informatics" site:tsu.edu	0
			212	http://www.tulane.edu/	Tulane University	TRUE	FALSE	FALSE	tulane.edu	TRUE	www.tulane.edu	http://www.tulane.edu/	cheminformatics site:tulane.edu		cheminformatics site:tulane.edu	0	chemoinformatics site:tulane.edu	0	bioinformatics site:tulane.edu	110	0	0	chemometrics site:tulane.edu	4	"computational chemistry" site:tulane.edu	17	"chemical informatics" site:tulane.edu	0
			213	http://www.tuskegee.edu/	Tuskegee University	TRUE	FALSE	FALSE	tuskegee.edu	TRUE	www.tuskegee.edu	http://www.tuskegee.edu/	cheminformatics site:tuskegee.edu		cheminformatics site:tuskegee.edu	0	chemoinformatics site:tuskegee.edu	0	bioinformatics site:tuskegee.edu	104	0	0	chemometrics site:tuskegee.edu	0	"computational chemistry" site:tuskegee.edu	6	"chemical informatics" site:tuskegee.edu	0
			214	http://www.twu.edu/	Texas Woman University	TRUE	FALSE	FALSE	twu.edu	TRUE	www.twu.edu	http://www.twu.edu/	cheminformatics site:twu.edu		cheminformatics site:twu.edu	0	chemoinformatics site:twu.edu	0	bioinformatics site:twu.edu	13	0	0	chemometrics site:twu.edu	1	"computational chemistry" site:twu.edu	0	"chemical informatics" site:twu.edu	0
			215	http://www.txstate.edu/	Texas State University-San Marcos	TRUE	FALSE	FALSE	txstate.edu	TRUE	www.txstate.edu	http://www.txstate.edu/	cheminformatics site:txstate.edu		cheminformatics site:txstate.edu	0	chemoinformatics site:txstate.edu	0	bioinformatics site:txstate.edu	97	0	0	chemometrics site:txstate.edu	0	"computational chemistry" site:txstate.edu	1	"chemical informatics" site:txstate.edu	0
			216	http://www.ua.edu/	University of Alabama	TRUE	FALSE	FALSE	ua.edu	TRUE	www.ua.edu	http://www.ua.edu/	cheminformatics site:ua.edu		cheminformatics site:ua.edu	0	chemoinformatics site:ua.edu	0	bioinformatics site:ua.edu	122	0	0	chemometrics site:ua.edu	26	"computational chemistry" site:ua.edu	129	"chemical informatics" site:ua.edu	0
			223	http://www.uccs.edu/	Colorado at Colorado Springs, University of,	TRUE	FALSE	FALSE	uccs.edu	TRUE	www.uccs.edu	http://www.uccs.edu/	cheminformatics site:uccs.edu		cheminformatics site:uccs.edu	0	chemoinformatics site:uccs.edu	0	bioinformatics site:uccs.edu	199	0	0	chemometrics site:uccs.edu	8	"computational chemistry" site:uccs.edu	2	"chemical informatics" site:uccs.edu	0
			225	http://www.ucdenver.edu/	University of Colorado at Denver	TRUE	FALSE	FALSE	ucdenver.edu	TRUE	www.ucdenver.edu	http://www.ucdenver.edu/	cheminformatics site:ucdenver.edu		cheminformatics site:ucdenver.edu	0	chemoinformatics site:ucdenver.edu	0	bioinformatics site:ucdenver.edu	264	0	0	chemometrics site:ucdenver.edu	6	"computational chemistry" site:ucdenver.edu	72	"chemical informatics" site:ucdenver.edu	0
			230	http://www.ucmerced.edu/	University of California, Merced	TRUE	FALSE	FALSE	ucmerced.edu	TRUE	www.ucmerced.edu	http://www.ucmerced.edu/	cheminformatics site:ucmerced.edu		cheminformatics site:ucmerced.edu	0	chemoinformatics site:ucmerced.edu	0	bioinformatics site:ucmerced.edu	124	0	0	chemometrics site:ucmerced.edu	8	"computational chemistry" site:ucmerced.edu	19	"chemical informatics" site:ucmerced.edu	0
			239	http://www.udmercy.edu/	University of Detroit Mercy	TRUE	FALSE	FALSE	udmercy.edu	TRUE	www.udmercy.edu	http://www.udmercy.edu/	cheminformatics site:udmercy.edu		cheminformatics site:udmercy.edu	0	chemoinformatics site:udmercy.edu	0	bioinformatics site:udmercy.edu	49	0	0	chemometrics site:udmercy.edu	0	"computational chemistry" site:udmercy.edu	2	"chemical informatics" site:udmercy.edu	0
			244	http://www.uidaho.edu/	University of Idaho	TRUE	FALSE	FALSE	uidaho.edu	TRUE	www.uidaho.edu	http://www.uidaho.edu/	cheminformatics site:uidaho.edu		cheminformatics site:uidaho.edu	0	chemoinformatics site:uidaho.edu	0	bioinformatics site:uidaho.edu	1080	0	0	chemometrics site:uidaho.edu	17	"computational chemistry" site:uidaho.edu	24	"chemical informatics" site:uidaho.edu	0
			248	http://www.umaine.edu/	University of Maine	TRUE	FALSE	FALSE	umaine.edu	TRUE	www.umaine.edu	http://www.umaine.edu/	cheminformatics site:umaine.edu		cheminformatics site:umaine.edu	0	chemoinformatics site:umaine.edu	0	bioinformatics site:umaine.edu	191	0	0	chemometrics site:umaine.edu	6	"computational chemistry" site:umaine.edu	61	"chemical informatics" site:umaine.edu	0
			257	http://www.umr.edu/	University of Missouri-Rolla	TRUE	FALSE	FALSE	umr.edu	TRUE	www.umr.edu	http://www.umr.edu/	cheminformatics site:umr.edu		cheminformatics site:umr.edu	0	chemoinformatics site:umr.edu	0	bioinformatics site:umr.edu	0	0	0	chemometrics site:umr.edu	0	"computational chemistry" site:umr.edu	0	"chemical informatics" site:umr.edu	0
			262	http://www.uncg.edu/	University of North Carolina at Greensboro	TRUE	FALSE	FALSE	uncg.edu	TRUE	www.uncg.edu	http://www.uncg.edu/	cheminformatics site:uncg.edu		cheminformatics site:uncg.edu	0	chemoinformatics site:uncg.edu	0	bioinformatics site:uncg.edu	95	0	0	chemometrics site:uncg.edu	3	"computational chemistry" site:uncg.edu	33	"chemical informatics" site:uncg.edu	0
			263	http://www.unco.edu/	Northern Colorado University	TRUE	FALSE	FALSE	unco.edu	TRUE	www.unco.edu	http://www.unco.edu/	cheminformatics site:unco.edu		cheminformatics site:unco.edu	0	chemoinformatics site:unco.edu	0	bioinformatics site:unco.edu	38	0	0	chemometrics site:unco.edu	2	"computational chemistry" site:unco.edu	0	"chemical informatics" site:unco.edu	0
			264	http://www.uncwil.edu/	University of North Carolina at Wilmington	TRUE	FALSE	FALSE	uncwil.edu	TRUE	www.uncwil.edu	http://www.uncwil.edu/	cheminformatics site:uncwil.edu		cheminformatics site:uncwil.edu	0	chemoinformatics site:uncwil.edu	0	bioinformatics site:uncwil.edu	51	0	0	chemometrics site:uncwil.edu	2	"computational chemistry" site:uncwil.edu	85	"chemical informatics" site:uncwil.edu	0
			265	http://www.unh.edu/	University of New Hampshire,	TRUE	FALSE	FALSE	unh.edu	TRUE	www.unh.edu	http://www.unh.edu/	cheminformatics site:unh.edu		cheminformatics site:unh.edu	0	chemoinformatics site:unh.edu	0	bioinformatics site:unh.edu	304	0	0	chemometrics site:unh.edu	8	"computational chemistry" site:unh.edu	16	"chemical informatics" site:unh.edu	0
			266	http://www.unk.edu/	University of Nebraska at Kearney,	TRUE	FALSE	FALSE	unk.edu	TRUE	www.unk.edu	http://www.unk.edu/	cheminformatics site:unk.edu		cheminformatics site:unk.edu	0	chemoinformatics site:unk.edu	0	bioinformatics site:unk.edu	6	0	0	chemometrics site:unk.edu	0	"computational chemistry" site:unk.edu	1	"chemical informatics" site:unk.edu	0
			275	http://www.uprm.edu/	Puerto Rico-Mayaguez University	TRUE	FALSE	FALSE	uprm.edu	TRUE	www.uprm.edu	http://www.uprm.edu/	cheminformatics site:uprm.edu		cheminformatics site:uprm.edu	0	chemoinformatics site:uprm.edu	0	bioinformatics site:uprm.edu	211	0	0	chemometrics site:uprm.edu	53	"computational chemistry" site:uprm.edu	33	"chemical informatics" site:uprm.edu	0
			276	http://www.uprrp.edu/	University of Puerto Rico-Rio Piedras	TRUE	FALSE	FALSE	uprrp.edu	TRUE	www.uprrp.edu	http://www.uprrp.edu/	cheminformatics site:uprrp.edu		cheminformatics site:uprrp.edu	0	chemoinformatics site:uprrp.edu	0	bioinformatics site:uprrp.edu	107	0	0	chemometrics site:uprrp.edu	2	"computational chemistry" site:uprrp.edu	31	"chemical informatics" site:uprrp.edu	0
			279	http://www.uscolo.edu/	University of Southern Colorado	TRUE	FALSE	FALSE	uscolo.edu	TRUE	www.uscolo.edu	http://www.uscolo.edu/	cheminformatics site:uscolo.edu		cheminformatics site:uscolo.edu	0	chemoinformatics site:uscolo.edu	0	bioinformatics site:uscolo.edu	0	0	0	chemometrics site:uscolo.edu	0	"computational chemistry" site:uscolo.edu	0	"chemical informatics" site:uscolo.edu	0
			280	http://www.usd.edu/	University of South Dakota	TRUE	FALSE	FALSE	usd.edu	TRUE	www.usd.edu	http://www.usd.edu/	cheminformatics site:usd.edu		cheminformatics site:usd.edu	0	chemoinformatics site:usd.edu	0	bioinformatics site:usd.edu	221	0	0	chemometrics site:usd.edu	3	"computational chemistry" site:usd.edu	15	"chemical informatics" site:usd.edu	0
			283	http://www.usm.edu/	The University of Southern Mississippi	TRUE	FALSE	FALSE	usm.edu	TRUE	www.usm.edu	http://www.usm.edu/	cheminformatics site:usm.edu		cheminformatics site:usm.edu	0	chemoinformatics site:usm.edu	0	bioinformatics site:usm.edu	173	0	0	chemometrics site:usm.edu	6	"computational chemistry" site:usm.edu	29	"chemical informatics" site:usm.edu	0
			285	http://www.usu.edu/	Utah State University and	TRUE	FALSE	FALSE	usu.edu	TRUE	www.usu.edu	http://www.usu.edu/	cheminformatics site:usu.edu		cheminformatics site:usu.edu	0	chemoinformatics site:usu.edu	0	bioinformatics site:usu.edu	4780	0	0	chemometrics site:usu.edu	39	"computational chemistry" site:usu.edu	52	"chemical informatics" site:usu.edu	0
			292	http://www.utmb.edu/	The University of Texas Medical Branch	TRUE	FALSE	FALSE	utmb.edu	TRUE	www.utmb.edu	http://www.utmb.edu/	cheminformatics site:utmb.edu		cheminformatics site:utmb.edu	0	chemoinformatics site:utmb.edu	0	bioinformatics site:utmb.edu	1210	0	0	chemometrics site:utmb.edu	0	"computational chemistry" site:utmb.edu	40	"chemical informatics" site:utmb.edu	0
			294	http://www.utsa.edu/	University of Texas at San Antonio	TRUE	FALSE	FALSE	utsa.edu	TRUE	www.utsa.edu	http://www.utsa.edu/	cheminformatics site:utsa.edu		cheminformatics site:utsa.edu	0	chemoinformatics site:utsa.edu	0	bioinformatics site:utsa.edu	367	0	0	chemometrics site:utsa.edu	3	"computational chemistry" site:utsa.edu	24	"chemical informatics" site:utsa.edu	0
			297	http://www.uwosh.edu/	University of Wisconsin Oshkosh	TRUE	FALSE	FALSE	uwosh.edu	TRUE	www.uwosh.edu	http://www.uwosh.edu/	cheminformatics site:uwosh.edu		cheminformatics site:uwosh.edu	0	chemoinformatics site:uwosh.edu	0	bioinformatics site:uwosh.edu	39	0	0	chemometrics site:uwosh.edu	0	"computational chemistry" site:uwosh.edu	14	"chemical informatics" site:uwosh.edu	0
			301	http://www.vill.edu/	Villanova University	TRUE	FALSE	FALSE	vill.edu	TRUE	www.vill.edu	http://www.vill.edu/	cheminformatics site:vill.edu		cheminformatics site:vill.edu	0	chemoinformatics site:vill.edu	0	bioinformatics site:vill.edu	7	0	0	chemometrics site:vill.edu	1	"computational chemistry" site:vill.edu	2	"chemical informatics" site:vill.edu	0
			302	http://www.villanova.edu/	Villanova University	TRUE	FALSE	FALSE	villanova.edu	TRUE	www.villanova.edu	http://www.villanova.edu/	cheminformatics site:villanova.edu		cheminformatics site:villanova.edu	0	chemoinformatics site:villanova.edu	0	bioinformatics site:villanova.edu	305	0	0	chemometrics site:villanova.edu	7	"computational chemistry" site:villanova.edu	15	"chemical informatics" site:villanova.edu	0
			307	http://www.wcu.edu/	Western Carolina University	TRUE	FALSE	FALSE	wcu.edu	TRUE	www.wcu.edu	http://www.wcu.edu/	cheminformatics site:wcu.edu		cheminformatics site:wcu.edu	0	chemoinformatics site:wcu.edu	0	bioinformatics site:wcu.edu	111	0	0	chemometrics site:wcu.edu	0	"computational chemistry" site:wcu.edu	2	"chemical informatics" site:wcu.edu	0
			310	http://www.wichita.edu/	Wichita State University	TRUE	FALSE	FALSE	wichita.edu	TRUE	www.wichita.edu	http://www.wichita.edu/	cheminformatics site:wichita.edu		cheminformatics site:wichita.edu	0	chemoinformatics site:wichita.edu	0	bioinformatics site:wichita.edu	126	0	0	chemometrics site:wichita.edu	6	"computational chemistry" site:wichita.edu	9	"chemical informatics" site:wichita.edu	0
			311	http://www.widener.edu/	Widener University	TRUE	FALSE	FALSE	widener.edu	TRUE	www.widener.edu	http://www.widener.edu/	cheminformatics site:widener.edu		cheminformatics site:widener.edu	0	chemoinformatics site:widener.edu	0	bioinformatics site:widener.edu	51	0	0	chemometrics site:widener.edu	1	"computational chemistry" site:widener.edu	3	"chemical informatics" site:widener.edu	0
			312	http://www.wilkes.edu/	Wilkes University	TRUE	FALSE	FALSE	wilkes.edu	TRUE	www.wilkes.edu	http://www.wilkes.edu/	cheminformatics site:wilkes.edu		cheminformatics site:wilkes.edu	0	chemoinformatics site:wilkes.edu	0	bioinformatics site:wilkes.edu	1090	0	0	chemometrics site:wilkes.edu	0	"computational chemistry" site:wilkes.edu	5	"chemical informatics" site:wilkes.edu	0
			314	http://www.wiu.edu/	Western Illinois	TRUE	FALSE	FALSE	wiu.edu	TRUE	www.wiu.edu	http://www.wiu.edu/	cheminformatics site:wiu.edu		cheminformatics site:wiu.edu	0	chemoinformatics site:wiu.edu	0	bioinformatics site:wiu.edu	18	0	0	chemometrics site:wiu.edu	0	"computational chemistry" site:wiu.edu	3	"chemical informatics" site:wiu.edu	0
			315	http://www.wku.edu/	Western Kentucky University	TRUE	FALSE	FALSE	wku.edu	TRUE	www.wku.edu	http://www.wku.edu/	cheminformatics site:wku.edu		cheminformatics site:wku.edu	0	chemoinformatics site:wku.edu	0	bioinformatics site:wku.edu	175	0	0	chemometrics site:wku.edu	2	"computational chemistry" site:wku.edu	0	"chemical informatics" site:wku.edu	0
			316	http://www.wm.edu/	College of William and Mary	TRUE	FALSE	FALSE	wm.edu	TRUE	www.wm.edu	http://www.wm.edu/	cheminformatics site:wm.edu		cheminformatics site:wm.edu	0	chemoinformatics site:wm.edu	0	bioinformatics site:wm.edu	200	0	0	chemometrics site:wm.edu	8	"computational chemistry" site:wm.edu	74	"chemical informatics" site:wm.edu	0
			317	http://www.wmich.edu/	Western Michigan University	TRUE	FALSE	FALSE	wmich.edu	TRUE	www.wmich.edu	http://www.wmich.edu/	cheminformatics site:wmich.edu		cheminformatics site:wmich.edu	0	chemoinformatics site:wmich.edu	0	bioinformatics site:wmich.edu	48	0	0	chemometrics site:wmich.edu	0	"computational chemistry" site:wmich.edu	24	"chemical informatics" site:wmich.edu	0
			323	http://www.wwu.edu/	Western Washington University	TRUE	FALSE	FALSE	wwu.edu	TRUE	www.wwu.edu	http://www.wwu.edu/	cheminformatics site:wwu.edu		cheminformatics site:wwu.edu	0	chemoinformatics site:wwu.edu	0	bioinformatics site:wwu.edu	105	0	0	chemometrics site:wwu.edu	0	"computational chemistry" site:wwu.edu	25	"chemical informatics" site:wwu.edu	0

## Sheet: Readme
			Listing of US universities with chemistry programs
			Google API web search
			Curator:
			Tobias Kind	FiehnLab 2009
			http://fiehnlab.ucdavis.edu/staff/kind/
			Sources:
			http://www.chem.ucla.edu/VL/Academic.html#US					(major)
			http://www.google.com/options/universities.html					(single check)
			ACS Directory of Graduate Research: http://dgr.rints.com/					(single check)
		Problems:
		IF universities host WIKI articles or large repositories, the hit count will be larger
		Example Boston university connects via WIKIPEDIA
		Results 31 - 40 of about 5,470 from bu.edu for cheminformatics. (0.85 seconds)
		Changing the result page Results per page: to 100 onlyL
		Results 1 - 71 of 71 from bu.edu for cheminformatics
		Results have to be carefuly checked.
		Depending on hosting sites results also can vary (google dance)
			Award search
				NSF (active)	NIH (2005-2009)
			Bioinformatics	559	7556
			Cheminformatics	6	155
			Chemoinformatics	1	16
			Chemical Informatics	15	2
			Computational chemistry	250	24
		NSF	http://www.nsf.gov/awardsearch/
		NIH	http://crisp.cit.nih.gov/
